# Supplementary material for: Fensomea setacea, gen. & sp. nov. (Cladopyxidaceae, Dinophyceae), is neither gonyaulacoid nor peridinioid as inferred from morphological and molecular data
Source: Sci Rep. 2021 Jun 17;11:12824. doi: 10.1038/s41598-021-92107-0 (PMC8211658; doi:10.1038/s41598-021-92107-0)
Supplement: Supplementary file 2 — Supplementary Information 2. [file 41598_2021_92107_MOESM2_ESM.nex]

#NEXUS

BEGIN DATA;
DIMENSIONS  NTAX=161 NCHAR=7700;
FORMAT DATATYPE=DNA GAP=- MISSING=?;
MATRIX

Scrippsiella_bicarinata_GeoB411               ------------------------------------------------------------------AAGCKK-CTATACGGTGAARCKGCGAATGGCTCWYKAAMMCW-STTWCASTTTATTTGATGGT-CATTCCMTACAT-GKAKAAS-TGTGGTAAKTCTRAMGCTARTACMTGCGCC-CRA-ACCCGACYCCGY----SSAWRGGTTG-TGTTTATTAGTTACAGAACCAACCCAGGCTCT---GCCTGGT-CTT-GTGGTGATTCATAATAAGCGAATGAAKCGCA---TTGSATCAGCTGGSGATKAA-TCATTCAAGTTTCTGACMTATCAGCTTCCGACGGTAGKGTATTGGCTTACCGTGGCAATGACGGGTAACGGAGAATTAGGGTTCGATTCCGGARAGGGARCCTGAGAAACSGCTACCACATCTAAGGAAGGCARCAGGCGCGCAAATTACCCAATCCTGACACAGGGRGGTAGTGACAAGAAATAACAATACAGGGCATCCA-TG--TCTTGTAATTGGAATGAGTCGAATTTAAATCCCTTTATGAGTATCGATTGGAGGGCAAGTCTGGTGCCAGCAGCCGCGGTAATTCCAGCTCCAATAGCGTATATWAAAGTTGTTGCGGTTAAAAAGCTCGTAGTTGGATTTCTGCTGAGGACGACCGGTCCG-CCCT---------CTGGGTGAGTATC-TGGTTCGGCCTGGGCATC-TTCTTGGAGAGCGTAGCT--GCACTTGACTGTGTGG-TGCGGTA-TCCAAGACTTTTACTTTGAGGAAA-TTAGAGTG-TTTCAMGCAGGCACATG-CCTTGAATACATTAGCATGG-AATAATAAGATAGGACC-TTGGTTCTATTTT-GTTGGTTTYTAGAGCTGAGGTAATGATTAATAGGG-ATAG---TTGGGGGCATTCGTATTTAACTGTCAGAGGTGAAATTYTT-GGATTTGTTAAAGACGGACTACTGCGAAAGCATTTG-CCAAGGATGTTTTCATTGATCAAGAACGAAAGTTAGGGGATCGAAGACGATCAGATACCGTCCTWGTCTTMMCCATAAACCATKCCGACTAGAGATTGGAGGTCSTTAT-KYRTATGAYYCCTTCAGCACCTTATGAGAAATCA-AAG-TCTTTGGGTTCCGGGGGGAGTATGGTCGCAAGGCTGAAAMTTAAAGGAATTGACGGAAGGGCACCACCAGGAGTGGAGCCTGCGGCTTAATTTGACTCAACACGGGWAAACTTACCAGGTCCAGACATAGT-----------------------------------------------------------------------------------------------------------------------------------------------------------------------------------------------------------------------------------------------------CGCT-C-CTGATGCGCTCA-CGAGTTT-ATGACCTTGCCCGGCAGGGTT-GGGTAATCT-TCTTAAAGCGCATCGTGATGGGGATAGATTATTGCAATTATTAATCTTCAACGAGGAATTCCTAGTAAGCGCGAGTCATCAGCTCGTGCTGATTACGTCCCTGCCCTTTGTACACACCGCCCGTCGC-TCCTACCGATTGAGTGATCCGGTGAATAATTCGGACTGCAGC---AATGTT---CAGCTC--CTGAATGTTG-CAGTGGAAAGTTTAGTG-AACCTTATCACTTAGAGGAAGGAGAAGTCGTAACAAGG-TTTCCGTAGGTGAACCTGCGGAAGGATC---ATTC------------------------------------------------G--C-AC-G-------TG----TCCAA--------------------------TAAA-T--ACCA-CT-GT-------G----CAT-GTT----TGGTG-T-----------G-A-------G-G-------------T----TC----T-------------------G---T-T--------------C--G---T---G--G---AT--G----GAGAT------TGCAT-CAAC-AAC----CCC--T----T-------------G-C-A--G-------AA---ACTC----AAA----------GG-T----G---G-C--A------G--G--GT-------------T-G-G---CT--------------------GGG-----T--GC-T-TG------------TCA--C--CTC----------GTTT---C---------A------A----TT-------------------------C-C----T---G-----T-------C--------------G----TC----------------------------ACCTTGTTT---T---------GCTTTTTTGAGT----------GTTTGCAT-----------------T----GCAACT-------TA---GC-----------GTT----TCAA-------------------------GC---GC----ATTT-----CCTTTTC-----------TT---T----------------CTT-----------------------------AC-----A------ACT-TT-----CAGCGATCGATGTCTCGGCTCAAACAACGATGAAGGGCGCAGCGAAGTGTGATAA-GCATTGTGAATTGCAGGATTCCGTGAACC-AAAAGGGACTTGAACGTACACTGCGCTTTCGGGATAT-CCCTGAAAGCATGCCTGCTTC-A--G-------TGTCCA--------------CTTT----------CATTA-T----------TC----------CA----G-----C----AA--------C-----ACCT--T--CC-----A-CTG------TTGTG---GTA------------CTGT---T--GCT---------------------TT-GGT-GTGTT-TGTGC------------G---TT-A-A-------------------------AG---T-------GTC-T------TGTT---------------------------GC----------------C---T-T----T--------------------GA--C---------GC----GT-----TCA----------------------------------------------------------------------A----T-----------------------------------------------------------------------------------TC---A-TGG--GGG-C----TT---------C--G-T----------------------------CT--T--------G--G-C---AC----------------G-------C-A---ACT-------------T--GTT---------AA---A-C--------GT---CGCT-----G-------------A--TG-T-----AA----C-----TT--G-T--------TG---T-------T-G-----A-G--C------------------T----T------------T----G-------------------G-----------GGT---------GG--CC----CC---CC----------TGGTG-----------------------CAG-----TAT-GC----TTT-----------TA--------------C------------A---------TG-TG--------AA---------G-A--C-----ATG-----AA-GTTAGGTCAGCAAA-CCCGCTGAATTTAAGCATATAAATAAGCGGAGGAAAAGAAACTAAATAGGATTCCCTCAGTAATGGCGAATG-AACAGGGATGAGCTCAGTAT-GGAAATTGGGG-CCT-----GTGGCCTTGAATT-GTAATCTGGAGAT-GTACCACCAATT-GGGGCGCAGATGTAAGCC-TCTTGGAAAAGA-GCATCAATGAGGGTGAGAGTCCC-ACTTGGCAT-TTGCA----G-TCCCCAGTGCAC-GGTGTAC-CTTCTAAGAGTCACGTTCCTCGGGATTGGAGCGCAAATTGGGTGGTAAGTTTCATCTAAAGCTAAATATAGTTTTGAGACCGA-TAGCAAACAAGTA-CCATGAGGGAAAGGTGAAA-AGGACTTTGAAAAGAGAGTTAAA-AGTGCCTGAAATTGCTGAAAGGGAAGCGAACGGAACCAGCGTAA--C-TTGGCG-----AG-AT-TGCTGCG-TATCA----ATGTG-----------------------------TTGCTTGCTGCTTC-AACGAAAGTGTGGTAGCAAGTCT-------TCAAC--AGGACATGCGCGGT-GCT-TCTTGCATTGTGTGTCACCGTCATTTTGCAGTTGGGGAAAACTTCAGGGAC-ATGG-TAACCT-GTCTTCGGGTGGGCGAAC-GTGTCTG-CTGGAACTCA-TC-T------GC-AGAT-TG-----------------------------------------------------------------------------------------------------------------------------------------------------------------------------------------------------------------------------------------------------------------------------------------------------------------------CTTGGC---GACT--AAATGG---TTCCATCTGACCCGTCTTGAAACACGGACCAA-GGAGTCTA-ACATATGTGCAAGT-TCACGGGT-GTT-AAACCTGCTTGCGTAATGAA-AGTGACTG-CTGGGA----------------TTTT-TGCACCAGCAACCGACC--AATCAACTGAGAGAGGTTTGAGTATGAGCATATCTGTTAGGACCCGAAAGATGGTGAACTATGCTTGTGAAGGGCAAACTCAGGGGAAACTCTGATGGAGGCTCGTAGCGATACTGACGTGCAAATCGTTCGTCATACATGGGTATAGGGGCGAAAGACTAATCGAACCATCTAGTAGCTGGTTCCCTCCGAAGTTTCCCTCAGGATAGCTGGAG---T-TGAACAGTTTTATCAGGTAAAGCGAATGATTAGAGGAATCGGGGACGTGT-TGTCCTCGACCTATTCTCAAACTTTAAATGGGTAAGATC--CAGTGGTTACTTGGGTGAACT-TCTGGGATCAATGGC--AACTCTAAGTGGGCCA-TTTTTGGTAAGCAGAACTGGCGATGAGGGATGAACCTAACGTTGGGTTAAGGTGCTTAACTGCTC-GCTCATCAGATACCATAAAGGGTGTTGGTTCATTTTAACAGCAGGACGGTGGTCATGGAAGTCGAAATCCGCTAAGGAGTGTGTAACAACTCACCTGCCGAA-TGGACTAGCCCCGAAAATGGATGGCGCTCAAGCGGGTGACTGATACCCAACCATTGTTGCGATG-----------TTG-TTGCATCAATGAGTAGGAGGGCAT-GGGGGCT-TGTGATGAAGCTTT-GGCGTAAGCCT---------------------------------------------------------------------------------------------------------------------------------------------------------------------------------------------------------------------------------------------------------------------------------------------------------------------------------------------------------------------------------------------------------------------------------------------------------------------------------------------------------------------------------------------------------------------------------------------------------------------------------------------------------------------------------------------------------------------------------------------------------------------------------------------------------------------------------------------------------------------------------------------------------------------------------------------------------------------------------------------------------------------------------------------------------------------------------------------------------------------------------------------------------------------------------------------------------------------------------------------------------------------------------------------------------------------------------------------------------------------------------------------------------------------------------------------------------------------------------------------------------------------------------------------------------------------------------------------------------------------------------------------------------------------------------------------------------------------------------------------------------------------------------------------------------------------------------------------------------------------------------------------------------------------------------
Scrippsiella_sweeneyae_CCCM280                ---------------------AGTCATATGCTTGTCTCAAAGATTAAGCCATGCATGTCTCAGTATAAGCTT-STATACGGTGAAACTGCGAATGGCTCATTAAAACA-GTTACAGTTTATTTGATGAT-CATTCCATACAT-GGATAAC-TGTGGTAATTCTAGAGCTAATACATGCGCC-CAA-ACCCGACTCCGT----GGAAGGGTTG-TGTTTATTAGTTACAGAACCAACCCAGGCTCT---GCCTGGT-CTT-GTGGTGATTCATAATAACCGAATGAATCGCA---TTGCATCAGCTGGCGATGAA-TCATTCAAGTTTCTGACCTATCAGCTTCCGACGGTAGGGTATTGGCCTACCGTGGCAATGACGGGTAACGGAGAATTAGGGTTCGATTCCGGAGAGGGAGCCTGAGAAACGGCTACCACATCTAAGGAAGGCAGCAGGCGCGCAAATTACCCAATCCTGACACAGGGAGGTAGTGACAAGAAATAACAATACAGGGCATCCA-TG--TCTTGTAATTGGAATGAGTAGAATTTAAATCCCTTTATGAGTATCGATTGGAGGGCAAGTCTGGTGCCAGCAGCCGCGGTAATTCCAGCTCCAATAGCGTATATTAAAGTTGTTGCGGTTAAAAAGCTCGTAGTTGGATTTCTGCTGAGGACGACCGGTCCG-CCCT---------CTGGGTGAGTATC-TGGCTCGGCCTGGGCATC-TTCTTGGAGAACGTAGCT--GCACTTGACTGTGTGG-TGCGGTA-TCCAGGACTTTTACTTTGAGGAAA-TTAGAGTG-TTTCAAGCAGGCACACG-CCTTGAATACATTAGCATGG-AATAATAAGATAGGACC-TTGGTTCTATTTT-GTTGGTTTCTAGAGCTGAGGTAATGATTAATAGGG-ATAG---TTGGGGGCATTCGTATTTAACTGTCAGAGGTGAAATTCTT-GGATTTGTTAAAGACGGACTACTGCGAAAGCATTTG-CCAAGGATGTTTTCATTGATCAAGAACGAAAGTTAGGGGATCGAAGACGATCAGATACCGTCCTAGTCTTAACCATAAACCATGCCGACTAGAGATTGGAGGTCGTTAT-TTGTATGACTCCTTCAGCACCTTATGAGAAATCA-AAG-TCTTTGGGTTCCGGGGGGAGTATGGTCGCAAGGCTGAAACTTAAAGGAATTGACGGAAGGGCACCACCAGGAGTGGAGCCTGCGGCTTAATTTGACTCAACACGGGGAAACTTACCAGGTCCAGACATAGTAAGGATTGACAGATTGATAGCTCTTTCTTGATTCTATGGGTGGTGGTGCATGGCCGTTCTTAGTTGGTGGAGTGATTTGTCTGGTTAATTCCGTTAACGAACGAGACCTTAACCTGCTAAATA-GTTACACGTAAC-TTCG-GTTACGTGGGCAACTTCTTAGAGGGACTTTGC-GTGTCTAACGCAAGGAAGTTTGAGGCAATAACAGGTCTGTGATGCCCTTAGATGTTCTGGGCTGCACGCGCGCTACACTGATGCGCTCAACGAGTTT-ATGACCTTGCCCGGCAGGGTT-GGGTAATCT-TCTTAAAACGCATCGTGATGGGGATAGATTATTGCAATTATTAATCTTCAACGAGGAATTCCTAGTAAGCGCGAGTCATCAGCTCGTGCTGATTACGTCCCTGCCCTTTGTACACACCGCCCGTCGC-TCCTACCGATTGAGTGATCCGGTGAATAATTCGGACTGCAGC---AATGTT---CAGCTC--CTGAATGTTG-CAGTGGAAAGTTTAGTG-AACCTTATCACTTAGAGGAAGGAGAAGTCGTAACAAGG-TTTCCGTAGGTGAMCCTGAGGAAGGATC---ATTC------------------------------------------------G--C-AC-G-------CA----TCAA---------------------------TCAA-T--ACCA-CT-GT-------G----AAT-TCT----TGGCG-T-----------G-A-------G-G-------------T----TC----T-------------------G---T-T--------------Y--G---G---G--G---AT--G----RAGAT------TGCAT-CAAT-GCC----CCC--A----T-------------G-C-A--G-------AA---GCTC----AAA----------GG-C----G---G-C--A------G--G--GC-------------T-G-G---AT--------------------GGG-----T--GC-T-TG------------TCA--C--CTC----------CTTT---C---------A------G----TT-------------------------C-C----T---G-----T-------C--------------G----TC----------------------------ACCTTTCTT---T---------TGCTTGTTCCGTTTA-------GTTTGCAWTTT--------------T----ACCTTT--TG---AA---GT-----------GGT----T----------------------CT----CC---AC------TT-----T-----------------CT---T----------------CTT-----------------------------AC-----A------ACT-TT-----CAGCGATCGATGTCTCGGCTCGAACAACGATGAAGGGCGCAGCGAAGTGTGATAA-GCATTGTGAATTGCAGGATTCCGTGAACC-AATAGGGACTTGAACGTACACTGCGCTTTCGGGATAT-CCCTGAAAGCATGCCTGCTTC-A--G-------TGTCCA--------------CTTT----------CTTTA-T----------TC----------CA----G-----C----AA--------C-----ACCT--T--CC-----A-CTT------TTGTG---GTG------------CTGT---T--GCG---------------------TG-GGT-GTGCT-TGTGC------------G---TC-A-A-------------------------AG---T-------GCC-C------TGCT---------------------------GC----------------C---T-T----T--------------------GA--C---------GC----GT-----TCA----------------------------------------------------------------------A----T-----------------------------------------------------------------------------------GC---A-TGG--GGA-T----TT---------C--T-T----------------------------CT--T--------G--G-C---AC----------------A-------C-A---ACT-------------T--GCT---------AA---A-C--------GT---TGTT-----G-------------A--CG-T-----GA----C-----TT--G-T--------TG---T-------T-G-----T-G--C------------------T----T------------T----G-------------------G-----------GGT---------AA--GC----CC---CT----------TGATG-----------------------CAA-----TAT-GT----TTC----------GCA--------------C------------A---------GG-TG--------AA---------G-A--C-----ATG-----AA-GTTAGGTCAGCAAA-CCCGCTGAATTTAAGCATATAAGTAAGCGGAGGAAAAGAAACTAAATAGGATTCCCTCAGTAATGGCGAATG-AACAGGGATGAGCTCAGTAT-GGAAATTGGGG-CCT-----GTGGCCTTGAATT-GTAGTCTGGAGAT-GTACCACCAACT-GGGGCGCAGATGTAAGCC-TCTTGGAAAAGA-GCATCAATGAGGGTGAGAGTCCC-GCTTGGCAT-CTGCA----G-TCCCCAGTGCAC-GGTGTAC-CTTCTAAGAGTCACGTTCCTCGGGATTGGAGCGCAAATTGGGTGGTAAGTTTCATCTAAAGCTAAATATTGTTTCGAGACCGA-TAGCAAACAAGTA-CCATGAGGGAAAGGTGAAA-AGGACTTTGAAAAGAGAGTTAAA-AGTGCCTGAAATTGCTGAAAGGGAAGCGAATGGAACCAGCGCAA--C-TTGGCG-----AG-AT-TGCTGCG-TGTCA----ATGTGA----------------------------TTGCTTGCTGCTTC-AACGTAAGTGTGGTAGTAAGTCT-------TGAAC--AGGACGTGCGCGGT-GCT-TCTTGCCTTGTGTGTCACCGTCAGTTCGCAGCTGGGGAAAACTTCAGGGAC-ATGG-TAGCCT-GTCTCCGGGCGGGTGAAC-GTGTTTG-CTGGAACTCA-TT-T------GT-GGAC-TG-----------------------------------------------------------------------------------------------------------------------------------------------------------------------------------------------------------------------------------------------------------------------------------------------------------------------TTTGGT---GACT--AAATGG---TTCCATCTGACCCGTCTTGAAACACGGACCAA-GGAGTCTA-ACATATGTGCAAGT-TCACGGGT-GTT-AAACCTGCTTGCGTAATGAA-AGTGACTG-CTGGGA----------------TTTT-TGCACCAGCAACCGACC--AATCAATTGAGAGAGGTTTGAGTATGAGCATATCTGTTAGGACCCGAAAGATGGTGAACTATGCCTGTGAAGGGCAAACTCAGGGGAAACTCTGATGGAGGCTCGTAGCGATACTGACGTGCAAATCGTTCGTCATACATGGGTATAGGGGCGAAAGACTAATCGAACCATCTAGTAGCTGGTTCCCTCCGAAGTTTCCCTCAGGATAGCTGGAG---T-TGAACAGTTTTATCAGGTAAAGCGAATGATTAGAGGAATCGGGGACGTGT-TGTCCTCGACCTATTCTCAAACTTTAAATGGGTAAGATC--CAGTGGTTACTTGGGTGAACT-TCTGGGATAAATGAC--AACTCTAAGTGGGCCA-TTTTTGGTAAGCAGAACTGGCGATGAGGGATGAACCTAACGTTGGGTTAAGGTGCTTAACTGCTC-GCTCATCAGATACCATAAAGGGTGTTGGTTCATTTTAACAGCAGGACGGTGGTCATGGAAGTCGAAATCCGCTAAGGAGTGTGTAACAACTCACCTGCCGAA-TGGACTAGCCCCGAAAATGGATGGCGCTCAAGCGGGTGACTGATACCCAACCATTGCTGCGATG-----------TTG-CTGCATCAATGAGTAGGAGGGCAT-GGGGGCT-TGTGATGAAGCTTT-GGCGTAAGCCT---------------------------------------------------------------------------------------------------------------------------------------------------------------------------------------------------------------------------------------------------------------------------------------------------------------------------------------------------------------------------------------------------------------------------------------------------------------------------------------------------------------------------------------------------------------------------------------------------------------------------------------------------------------------------------------------------------------------------------------------------------------------------------------------------------------------------------------------------------------------------------------------------------------------------------------------------------------------------------------------------------------------------------------------------------------------------------------------------------------------------------------------------------------------------------------------------------------------------------------------------------------------------------------------------------------------------------------------------------------------------------------------------------------------------------------------------------------------------------------------------------------------------------------------------------------------------------------------------------------------------------------------------------------------------------------------------------------------------------------------------------------------------------------------------------------------------------------------------------------------------------------------------------------------------------
Duboscquodinium_collini_VSM11               -CCTGGTTGATCCTGCCA-GTAGTCATATGCTTGTCTCAAAGATTAAGCCATGCATGTCTCAGTATAAGCTT-CTATACGGTGAAACTGCGAATGGCTCATTAAAACA-GTTACAGTTTATTTGATGGT-CATTCCTTACAT-GGATAAC-TGTGGTAATTCTAGAGCTAATACATGCGCC-CAA-ACCCGACTCTGT----GGAAGGGTTG-TGTTTATTAGTTACAGAACCAACCCAGGCTCT---GCCTGGT-CTT-GTGGTGATTCATAATAACTGAATGAATCGCA---GTGCATCAGCTGGCGATGAA-TCATTCAAGTTTCTGACCTATCAGCTTCCGACGGTAGGGTATTGGCCTACCGTGGCAATGACGGGTAACGGAGAATTAGGGTTCGATTCCGGAGAGGGAGCCTGAGAAACGGCTACCACATCTAAGGAAGGCAGCAGGCGCGCAAATTACCCAATCCTGACACAGGGAGGTAGTGACAAGAAATAACAATACAGGGCATCCA-TG--TCTTGTAATTGGAATGAGTAGAATTTAAATCCCTTTATGAGTATCGATTGGAGGGCAAGTCTGGTGCCAGCAGCCGCGGTAATTCCAGCTCCAATAGCGTATATTAAAGTTGTTGCGGTTAAAAAGCTCGTAGTTGGATTTCTGCTGAGGACGACCGGTCCG-CCCT---------CTGGGTGAGTATC-TGGCTCGGCCTGGGCATC-TTCTTGGAGAACGTAGCT--GCACTTGACTGTGTGG-TGCGGTA-TCCAGGACTTTTACTTTGAGGAAA-TTAGAGTG-TTTCAAGCAGGCACACG-CCTTGAATACATTAGCATGG-AATAATAAGATAGGACC-TTGGTTCTATTTT-GTTGGTTTCTAGAGCTGAGGTAATGATTAATAGGG-ATAG---TTGGGGGCATTCGTATTTAACTGTCAGAGGTGAAATTCTT-GGATTTGTTAAAGACGGACTACTGCGAAAGCATTTG-CCAAGGATGTTTTCATTGATCAAGAACGAAAGTTAGGGGATCGAAGACGATCAGATACCGTCCTAGTCTTAACCATAAACCATGCCGACTAGAGATTGGAGGTCGTTAT-TTGTATGACTCCTTCAGCACCTTATGAGAAATCA-AAG-TCTTTGGGTTCCGGGGGGAGTATGGTCGCAAGGCTGAAACTTAAAGGAATTGACGGAAGGGCACCACCAGGAGTGGAGCCTGCGGCTTAATTTGACTCAACACGGGGAAACTTACCAGGTCCAGACATAGTAAGGATTGACAGATTGATAGCTCTTTCTTGATTCTATGGGTGGTGGTGCATGGCCGTTCTTAGTTGGTGGAGTGATTTGTCTGGTTAATTCCGTTAACGAACGAGACCTTAACCTGCTAAATA-GTTACACGTAACC-TCG-GTTACGTGGGCAACTTCTTAGAGGGACTTTGC-GTGTCTAACGCAAGGAAGTTTGAGGCAATAACAGGTCTGTGATGCCCTTAGATGTTCTGGGCTGCACGCGCGCTACACTGATGCGCTCAACGAGTTT-ATGACCTTGCCCGGCAGGGTT-GGGTAATCT-TCTTAAAACGCATCGTGATGGGGATAGATTATTGCAATTATTAATCTTCAACGAGGAATTCCTAGTAAGCGCGAGTCATCAGCTCGTGCTGATTACGTCCCTGCCCTTTGTACACACCGCCCGTCGC-TCCTACCGATTGAGTGATCCGGTGAATAATTCGGACTGCAGC---AATGTT---CAGCTC--CTGAATGTTG-CAGTGGAAAGTTTAGTG-AACCTTATCACTTAGAGGAAGGAGAAGTCGTAACAAGG-TTTCCGTAGGTGAACCTGCGGAAGGATC---ATTC------------------------------------------------G--C-AC-G-------CA----TCCAA--------------------------TGAA-C--ACCA-CT-GT-------G----AAT-TCT----TGGCG-T-----------G-A-------G-G-------------T----TC----T-------------------G---C-T--------------T--G---A---G--G---AT--G----GAGAT------TGCAT-CAAT-GCC----CCA--T----T-------------G-C-A--G-------AA---GCTC----AAA----------GG-C----G---G-C--A------G--G--GC-------------T-G-G---AT--------------------GGG-----T--GC-T-TG------------TCA--C--CTC----------CTTT---C---------A------G----TT-------------------------C-C----T---G-----T-------C--------------G----TC----------------------------AACCTCCTT---T---------TGCTT-TTATGATGC-------CTTTGCAGCCT--------------T----ACTTTC--TG---AA---GT-----------GGT----T----------------------CT----CC---AC------TT-----G-----------------CT---T----------------CTG-----------------------------AC-----A------ACT-TT-----CAGCGATCGATGTCTCGGCTCGAACAACGATGAAGGGCGCAGCGAAGTGTGATAA-GCATTGTGAATTGCAGGATTCCGTGAACC-AATGGGGACTTGAACGTACACTGCGCTTTCGGGATAT-CCCTGAAAGCATGCCTGCTTC-A--G-------TGTCCA--------------CTTC----------CTTTA-T----------TC----------CA----G-----C----AA--------C-----ACCT--T--CC-----A-CTT------TTGTG---GTA------------ACGT---T--GTT---------------------TG-GGT-GTGCT-TGTGC------------G---TC-A-G-------------------------AG---T-------GCC-C------TGCT---------------------------GC----------------C---T-C----T--------------------GA--T---------GT----GC-----TCA----------------------------------------------------------------------A----C-----------------------------------------------------------------------------------AC---G-TGG--GGA-T----GT---------C--T-T----------------------------CC--A--------A--G-C---AC----------------R-------C-A---ACT-------------T--GCT---------AA---A-C--------AT---CTTG-----A-------------A--TG-T-----AA----C-----CT--G-T--------TG---C-------T-G-----T-G--C------------------T----C------------T----G-------------------G-----------GGA---------GA--GC----CC---TT----------TGGTG-----------------------TAG-----TRT-GT----TTC----------ATA--------------C------------A---------TT-TG--------AA---------G-A--C-----ATG-----AA-GTTAGGTCAGCAAA-CCCGCTGAASTTAAGCATDTAAGTAAGCGGAGGAAAAGAAACTCAATAGGATTCCTTCAGTAATGGCGAATG-AACAGGGATGAGCTCAGTAT-GGAAATTGGGG-CCT-----GTGGCCTTGAATT-GTAGTCTGGAGAT-GTACCACCAACT-GGGGCGCAGATGTAAGCC-TCTTGGAAAAGA-GCATCAATGAGGGTGAGAGTCCC-GCTTGGCAT-CTGCA----G-TCCCCAGTGCAC-GGTGTAC-CTTCTAAGAGTCACGTTCCTTGGGATTGGAGCGCAAATTGGGTGGTAAATTTCATCTAAAGCTAAATATTGCTTCGAGACCGA-TAGCAAACAAGTA-CCATGAGGGAAAGGTGAAA-AGGACTTTGAAAAGAGAGTTAAA-AGTGCCTGAAATTGCTGAAAGGGAAGCGAATGGAACCAGCGTAT--C-TTGGCG-----AG-AT-TGCTGCG-TGTCA----ATGTGA----------------------------TTGCTTGCTGCTTC-AACGTAAGTGTGGTAGTAAGTCT-------TGAAC--AGGACATGCGTGGT-GCT-TCTTGCCTTGTGTGTCAGCATCAGTTTGCAGCTGGGGAAAACTTCAGGGAC-ATGG-TAGCCT-GTCTCCGGGTGGGTGAAT-GTGTCTG-CTGGAACTCA-TT-T------GT-AGAT-TG-----------------------------------------------------------------------------------------------------------------------------------------------------------------------------------------------------------------------------------------------------------------------------------------------------------------------ATTGTT---GACT--AAATGG---TTCCATCTGACCCGTCTTGAAACACGGACCAA-GGAGTCTA-ACATATGTGCAAGT-TCACGGGT-GTT-AAACCTGCTTGCGTAATGAA-AGTGACTG-CTGGGA----------------TCTT-TGCACCAGCAACCGACC--AATCAATTGAGAGAGGTTTGAGTATGAGCATATCTGTTAGGACCCGAAAGATGGTGAACTATGCCTGTGAAGGGCAAACTCAGGGGAAACTCTGATGGAGGCTCGTAGCGATACTGACGTGCAAATCGTTCGTCATACATGGGTATAGGGGCGAAAGACTAATCGAACCATCTAGTAGCTGGTTCCCTCCGAAGTTTCCCTCAGGATAGCTGGAG---T-TGAACAGTTTTATCAGGTAAAGCGAATGATTAGAGGAATCGGGGACGTGT-TGTCCTCGACCTATTCTCAAACTTTAAATGGGTAAGATC--CAGTGGTTACTTGGGTGAACT-TCTGGGATAAATGAC--AACTCTAAGTGGGCCA-TTTTTGGTAAGCAGAACTGGCGATGAGGGATGAACCTAACGTTGGGTTAAGGTGCTTAACTGCTC-GCTCATCACATACCACAAAGGGTGTTGGTTCATTTTAACAGCAGGACGGTGGTCATGGAAGTCGAAATCCGCTAAGGAGTGTGTAACAACTCACCTGCC-------------------------------------------------------------------------------------------------------------------------------------------------------------------------------------------------------------------------------------------------------------------------------------------------------------------------------------------------------------------------------------------------------------------------------------------------------------------------------------------------------------------------------------------------------------------------------------------------------------------------------------------------------------------------------------------------------------------------------------------------------------------------------------------------------------------------------------------------------------------------------------------------------------------------------------------------------------------------------------------------------------------------------------------------------------------------------------------------------------------------------------------------------------------------------------------------------------------------------------------------------------------------------------------------------------------------------------------------------------------------------------------------------------------------------------------------------------------------------------------------------------------------------------------------------------------------------------------------------------------------------------------------------------------------------------------------------------------------------------------------------------------------------------------------------------------------------------------------------------------------------------------------------------------------------------------------------------------------------------------------------------------------------------------------------------------------------
Pernambugia_tuberosa_GeoB61                  -------------------------------------------------------TGTCTCAGTAKAAGCTT-CTATACGGTGAAACTGCGAATGGYTCATTAAAACA-GTTACAGKTTATTTGATGGK-CATTCCTTACAT-GGATAAC-TGTGGTAATTCTAGAGCTAATACATGCGCS-CAA-ACCCGACTCCGK----GGAAGGGTKG-TGTTTATTAGTTACAGAACCAACCCAGGCTCT---GCCTRGT-CTT-GTGGTGATTCATAATAACCGAATGAATCGCA---TTGCMTCAGCTGGCGATGAA-TCATTCAAGTTTCTGMCCTATCAGCTTCCGACGGTAGGGTATTGGCCTACCGTGGCAATGACGGGTAACGGAGAATTAGGGTTCGATTCCGGAGAGGGAGCCTGAGAAACGGCTACCACATCTAAGGAAGGCAGCAGGCGCGCAAATTACCCAATCCTGACACAGGGAGGTAGTGACAAGAAATAACAATACAGGGCATCCA-TG--TCTTGTAATTGGAATGAGTAGAATTTAAATCCCTTTATGAGTATCGATTGGAGGGCAAGTCTGGTGCCAGCAGCCGCGGTAATTCCAGCTCCAATAGCGTATATTAAAGTTGTTGCGGTTAAAAAGCTCGTAGTTGGATTTCTGCTGAGGACGACCGGTCCG-CCCT---------CTGGGTGAGTATC-TGGCTCGGCCTGGGCATC-TTCTTGGAGAACGTAGCT--GCACTTGACTGTGTGG-TGCGGTA-TCCAGGACTTTTACTTTGAGGAAA-TTAGAGTG-TTTCAAGCAGGCACACG-CCTTGAATACATTAGCATGG-AATAATAAGATAGGACC-TTGGTTCTATTTT-GTTGGTTTCTAGAGCTGAGGTAATGATTAATAGGG-ATAG---TTGGGGGCATTCGTATTTAACTGTCAGAGGTGAAATTCTT-GGATTTGTTAAAGACGGACTACTGCGAAAGCATTTG-CCAAGGATGTTT--AKTRAKCAAGAACGAAAGTTAGGGGWTSGAAGACGATCAGATACCGTCCTAGTCTTAACCATAAACCATGCCGACTAGAGATTGGAGGTCGTTAT-TTGTATGACTCCTTCAGCACCTTATGAGAAATCA-AAG-TCTTTGGGTTCCGGGGGGAGTATGGTCGCAAGGCTGAAACTTAAAGGAATTGACGGAAGGGCACCACCAGGAGTGGAGCCTGCGGCTTAATTTGACTCAACACGGGGAAACTTACCAGGTCCAGACATAGTAAGGATTGACAGATTGATAGCTCTTTCTTGATTCTATGGGTGGTGGTGCATGGCCGTTCTTAGTTGGTGGAGTGATTTGTCTGGTTAATTCCGTTAACGAACGAGACCTTAACCTGCTAAATA-GTTACACGTAACC-TCG-GTTACGTGGGCAACTTCTTAGAGGGACTTTGC-GTGTCTAACGCAAGGAAGTTTGAGGCAAWAACARGTYTGTKATGCCCTTARATGTTCTGGGCKGMACGCGCGCTACAMTGATGCGCTCAASGAGTTT-ATGACCTTKCCCGGCAGGGTT-GGGTAATCT-TCTTAAAMCGCATCGTGATGGGGATAGATTATTGCAATTATTAATCTTCAACGAGGAATTCCTAGTAAGCGCGAGTCATCAGCTCGTGCTGATTACGTCCCTGCCCTTTGTACACACCGCCCGTCGC-TCCTACCGATTGAGTGATCCGGTGAATAATTCGGACTGCAGC---AGTGTT---CAGCTC--CTGAATACTG-CAGTGGAAAGTTTAGTG-AACCTTATCACTTAGAGGAAGGAGAAGTCGTAACAAGG-TTTCCGTAGGTGAACCTGAGGAAGGATC---ATTC------------------------------------------------G--C-AC-G-------CA----TCCAC----------------------------AA-T--ACCA-TT-GT-------G----AAT-TCT----GGGCG-T-----------G-A-------G-G-------------T----TC----T-------------------G---C-T--------------C--G---T---G--G---AT--G----GAGAT------AGTAT-CGAT-ACC----CAC--T----T-------------G-C-A--G-------AA---GCTC----AAA----------GG-C----G---G-C--A------G--G-GGC-------------T-G-G---AT--------------------GGG-----T--GC-T-TG------------TCA--C--CTC----------CTTT---C---------A------G----TT-------------------------C-T----T---G-----T-------C--------------G----TC----------------------------ACCTCTTGC---T---------TTTGTGTTGCAT----------TTTTGCAGCCT--------------T----ACTTCT--CA---GA---GT-----------GGT----C----------------------TT----CC---AC------TT-----T-----------------CT---T----------------TTT-----------------------------AC-----A------ACT-TT-----CAGCGATCGATGTCTCGGCTCGAACAACGATGAAGGGCGCAGCGAAGTGTGATAA-GCATTGTGAATTGCAGGATTCCGTGAACC-AATAGGGACTTGAACGTACACTGCGCTTTCGGGATAT-CCCTGAAAGCATGCCTGCTTC-A--G-------TGTCCA--------------TTAC----------CTTTA-T----------TC----------CA----G-----C----AA--------C-----ACCT--T--CC-----A-CTT------TCGTG---GTC------------TTGT---T--GCT---------------------TT-GGT-GTGCT-TGTGC------------G---TT-A-G-------------------------AG---A-------GCC-C------TGCT---------------------------GC----------------C---T-C----T--------------------GA--C---------GC----AT-----TCA----------------------------------------------------------------------A----C-----------------------------------------------------------------------------------TC---A-TGG--GGA-T----TT---------C--T-T----------------------------TG--T--------G--G-C---AC----------------G-------C-A---ACT-------------T--GCT---------AA---A-C--------AT---CTTT-----G-------------A--TG-T-----CG----T-----TT--G-T--------TG---T-------C-G-----T-G--C------------------C----T------------A----C-------------------G-----------GGG---------AA--GC----CC---CT----------CGATG-----------------------TAG-----TAG-GC----TTC----------CTA--------------C------------T---------TC-TG--------AA---------G-A--C-----ATG-----AA-GTTAGGCCAGCAAA-CCCGCTGAATTTAAGCATATAAGTAAGCGGAGGAWAAGAAMCTAAACAGGATTCCCTCAGTAATGGCGAATG-AACAGGGATGAGCTCAGTAT-GGAAATTGGGG-CCT-----GTGGCCTTGAATT-GTAGTCTGGAGAT-GTACCACCAACT-GGGGCGCAGATGTAAGCC-TCTTGGAAAAGA-GCATCAATGAGGGTGAGAGTCCC-GCTTGGCAT-CTGCA----G-TCCCCAGTGCAC-GGTGTAC-CTTCTAAGAGTCACGTTCCTCGGGATTGGAGCGCAAATTGGGTGGTAAATTTCATCTAAAGCTAAATATTGCTTCGAGACCGA-TAGCAAMCAAGTA-CCATGAGGGAAAGATGAAA-AGGACTTTGGAAAGAGAGTTAGA-AGTGCCTGAAATTGCTGAAAGGGAAGCGAATGGAACCAGTTCGA--C-TTGGCA-----AG-AT-TGCTGCA-TGCCA----ATGCGA----------------------------TTGCTTGCTGCTTC-AACGTAAGTGTGGCAGTAGGTTT-------TGAGC--AGGACGTGTGTGGT-GCT-TCTTGCCTTGTGTGTCACCGCCAGTTCGCAGCTGGGGAAAACTTCAGGGAC-ATGG-TAGCCT-GCTTCCGGGCGGGTGAAC-GTGTCTG-CTGGAACTCA-TT-T------GT-GGAC-TG-----------------------------------------------------------------------------------------------------------------------------------------------------------------------------------------------------------------------------------------------------------------------------------------------------------------------CTTGGT---GACT--AAATGG---TTTCATCCGACCCGTCTTGAAACACGGACCAA-GGAGTCTA-ACATATGTGCGAGT-TCACAGGT-GTT-AAACCTGCGTGCGTAATGAA-AGTGACTG-CTGGGA----------------TCTT-TGCACCAGCAACCGACC--AATCAATCGAGAGAGGTTTGAGTATGAGCATATCTGTTAGGACCCGAAAGATGGTGAACTATGCCTGTGAAGGGCAAACTCAGGGGAAACTCTGATGGAGGCTCGTAGCGATACTGACGTGCAAATCGTTCGTCATACATGGGTATAGGGGCGAAAGACTAATCGAACCATCTAGTAGCTGGTTCCCTCCGAAGTTTCCCTCAGGATAGCTGGAG---T-TGAACAGTTTTATCAGGTAAAGCGAATGATTAGAGGAATCGGGGACGTGT-TGTCCTCGACCTATTCTCAAACTTTAAATGGGTAAGATC--CAGTGGTTACTTGGGTGAACT-TCTGGGATAAATGAC--AACTCTAAGTGGGCCA-TTTTTGGTAAGCAGAACTGGCGATGAGGGATGAACCTAACGTTGGGTTAAGGTGCTTAACTGCTC-GCTCATCAGATACCATAAAGGGTGTTGGTTCATTTTAACAGCAGGACGGTGGTCATGGAAGTCGAAATCCGCTAAGGAGTGTGTAACAACTCACCTGCCGAA-TGGACTAGCCCCGAAAATGGATGGCGCTCAAGCGGGTGACTGATACCCAACCATTGTTGCGATT-----------GTG-CTGCATCAATGAGTAGGAGGGCAT-GGGGGCT-TGTGATGAAGCTTT-GGCGTAAGCCTGGG---------------------------------------------------------------------------------------------------------------------------------------------------------------------------------------------------------------------------------------------------------------------------------------------------------------------------------------------------------------------------------------------------------------------------------------------------------------------------------------------------------------------------------------------------------------------------------------------------------------GCTGAGCAGAAGCTACTTGACGCCCTCGG--GTGGATAGTGGATTCGCGCATGGCGAGAATTGCCGGACAAGGAACGCCTCTC--------------------GGGGC-TTTCCCTGTGCAGTGAACAACCAACTCAGAACTGGAGCGGACAAGGGGAATCCGACTGTTTAATTAAAAC-AAAGCATTGCGATGGCCTCAAAAGGTGTTGACGCAATGTGATTTCTGCCCAGTGCTCTGAATGTC-AAAGTGATGAAATTCAATCAAGCGCGGGTAAACGGCGGGAGTAACTATGACTCTCTTAAGGTAGCCAAATGCCTCGTCATCTAATTAGTGACGCGCATGAATGGATTAACGAGATTCCCACTGTCCCTATCTACTATCTAGCGAAACCACAGCCAAGGGAACGGGCTTGGGATAATCAGCGGGGAAAGAAGACCCTGTTGAGCTTGACTCTAGTCCGACTTTGTGAAATGACTTAGGAGGTGTAG-CATAAGTGGGAGCTCTGGCGATCTTGAAATACCACTACTC------------TTAATGTCATTTTACTTATTCCGTTAGACTGAGACTTGCGTC------ACAG--CGAGTTTTGGATCTAAGGTCGTCTTCTTTGATGGTTGATCTGTGCGGAAGACATAGTCAGGTGGGGAGTTTGGCTGGGGCGGCACATCTGTTAAATGATAACGCAGGTGTCCTAAGGTGAGCTCAATGAGAACAGAAATCTCATGTTGACCAAAAGGGGAAAAGCTCGCTTGATTTTGATTTTCAGTACGAATACAAACTGTGAAAACATGGCCTATCGATCCTTTAGGTCTGAGAAATGTTCAGCTAGAGGTGTCAGAAAAGTTACCACAGGGATAACTGGCTTGTGGCAGCCAAGCGTTCATAG-----------------------------------------------------------------------------------------------------------------------------------------------------------------------------------------------------------------------------------------------------------------------------------------------------------------------------------------------------------------------
Naiadinium_polonicum_MG200823a                  ---------------------------------------------AAGCCATGCATGTCTCAGTATAAGCTT-CTATACGGTGAAACTGCGAATGGCTCATTAAAACA-GTTACAGTTCATTTGATGGTT-ACTCCTTACAT-GGATAAC-TGTGGTAATTCTAGAGCTAATACATGCGCC-CAA-ACCTGACTCCGT----GGAAGGGTTG-TGTTTATTAGTTACAGAACCAACCCAGGCTCT---GCCTGGT-CTT-GTGGTGATTCATAATAACTGAATGAATCGCA---TTGCATCAGCTGGCGATGAG-TCATTCAAGTTTCTGACCTATCAGCTTCCGACGGTAGGGTATTGGCCTACCGTGGCAATGACGGGTAACGGAGAATTAGGGTTTGATTCCGGAGAGGGAGCCTGAGAAACGGCTACCACATCTAAGGAAGGCAGCAGGCGCGCAAATTACCCAATCCTGACACAGGGAGGTAGTGACAAGAAATAACAATACAGGGCATCCA-TG--TCTTGTAATTGGAATGAGTAGAATTTAAATCCCTTTATGAGTATCGATTGGAGGGCAAGTCTGGTGCCAGCAGCCGCGGTAATTCCAGCTCCAATAGCGTATATTAAAGTTGTTGCGGTTAAAAAGCTCGTAGTTGGGTTTCTGCTGAGGACGACCGGTCCG-CCCT---------CTGGGTGAGTATC-TGGCTCGGCCTGGGCATC-TTCTTGGAGAACGTAGCT--GCACTTGACTGTGTGG-TGCGGTA-TCCAGGACTTTTACTTTGAGGAAA-TTAGAGTG-TTTCAAGCAGGCACACG-CCTTGAATACGTTAGCATGG-AATAATAAGATAGGACC-TTGGTTCTATTTT-GTTGGTTTCTAGAATTGAGGTAATGATTAATAGGG-ATAG---TTGGGGGCATTCGTATTTAACTGTCAGAGGTGAAATTCTT-GGATTTGTTAAAGACGGACTACTGCGAAAGCATTTG-CCAAGGATGTTTTCATTGATCAAGAACGAAAGTTAGGGGATCGAAGACGATCAGATACCGTCATAGTCTTAACCATAAACCATGCCGACTAGAGATTGGAGGTCGTTAT-TTGCATGACTCCTTCAGCACCTTATGAGAAATCA-AAG-TCTTTGGGTTCCGGGGGGAGTATGGTCGCAAGGCTGAAACTTAAAGGAATTGACGGAAGGGCACCACCAGGAGTGGAGCCTGCGGCTTAATTTGACTCAACACGGGGAAACTTACCAGGTCCAGACATAGTAAGGATTGACAGATTGATAGCTCTTTCTTGATTCTATGGGTGGTGGTGCATGGCCGTTCTTAGTTGGTGGAGTGATTTGTCTGGTTAATTCCGTTAACGAACGAGACCTTAACCTGCTAAATA-GTTACACGTAAC-TTCG-GCTACGTGGGCAACTTCTTAGAGGGACTTTG-TGTGTCTAACGCAAGGAAGTTTGAGGCAATAACAGGTCTGTGATGCCCTTAGATGTTCTGGGCTGCACGCGCGCTACACTGATGCGCTCAACGAGTTT-ATGGCCTTGCCCGGCAGGGTT-GGGTAATCT-TCTTAAAACGCATCGTGATGGGGATAGATTATTGCAATTATTAATCTTCAACGAGGAATTCCTAGTAAGCGCGAGTCATCAGCTCGTGCTGATTACGTCCCTGCCCTTTGTACACACCGCCCGTCGC-TCCTACCGATTGAGTGATCCGGTGAATAATTCAGACTGCAGC---AATGTT---CAGCTC--CTGAATGTTG-CAGTGGAAAGTTTGGTG-AACCTTATCACTTAGAGGAAGGAGAA----------------------------------------C---ATTC------------------------------------------------G--C-AC-G-------CA----TCCAC--------------------------TTGA-T--ACCA-TT-GT-------G----AATGTAT----CGGCG-T-----------G-A-------G-G-------------T----TT----T-------------------G---T-G--------------T--G---G---G--G---AT--G----GAGAT------TGCAT-CGAT-GCC----TCC--A----T-------------G-C-A--A-------AA---GCTC----AAA----------GG-C----A---G-C--A------G--G--GC-------------T-G-G---AT--------------------GGG-----T--GC-T-TG------------TCA--C--CTC----------CTTC---C---------A------G----TA-------------------------C-T----T---G-----T-------T--------------G----TC----------------------------TCCTTCTCT---C---------TGTGA-TGAATTCTT-------TCTTGCAGCGT--------------T----ACATTT--TT---TA---GC-----------GGT----T----------------------CT----CC---GC------AC-----T-----------------CT---C----------------CCA-----------------------------TT-----G------ACT-TT-----CAGCGATCGATGTCTCGGCTCGAGCAACGATGAAGGGCACAGCAAAGTGTGATAA-GCATTGTGAATTGCAGGATTCCGTGAACC-AATAGGGACTTGAACGTATACTGCGCTTTCGGGATAT-CCCTGAAAGCATGCTTGCTTC-A--G-------TGTCCA--------------TTCC-----------TTGC-T----------TC----------CC----G-----C----AA--------C-----C--------CC-----A-GCCC----TTGGTG---GTA------------GTGT---T--GTC---------------------TG-GGT-GTATT-TGTGC------------G---TC-A-T-------------------------GG---T-------GCC-T------TGCT---------------------------GC----------------C---T-T----T--------------------GA--C---------GC----GC----TTCA----------------------------------------------------------------------A----G-----------------------------------------------------------------------------------TC---A-TCG--GGG-C----TT---------C--T-T----------------------------TT--G-T------G--G-C---AC----------------A-------C-A---ACT-------------C---CT---------AA---G-C--------AT---CTCT-----G-------------A--TG-T-----CT----T-----GT--G-T--------TG---C-------A-G-----T-G--T------------------C----T------------T----G-------------------A-----------AAG---------AA--AT--AACC---CT----------TGATG-----------------------TAG-----TAT-GG----CTC----------ATA--------------C------------C---------TC-TG--------AA---------G-A--C-----ATG----------------------------------------------------GAGGATAAGAAACCAAATAGGATTCCCTCAGTAATGGCGAATG-AACAGGGATGAGCTCAGCAT-GGAAATCGGGG-CCT-----GTGGCCTTGAATT-GTAGTCTGGAGAT-GTATCACCAACT-GGGGCGCAGATGTAAGCC-TTTTGGAACAGA-GCATCAATGAGGGTGAAAGTCCC-TTTTGGCAT-CTGCA----G-TCCCCAGTGCTC-GGTGTAC-CTTCTAAGAGTCACGTTCCTCGGGATTGGAGCGCAAATTGGGTGGTAAATTTCATCTAAAGCTAAATATAGTTTCGAGACCGA-TAGCAAACAAGTA-CCATGAGGGAAAGGTGAAA-AGGACTTTGAAAAGAGAGTTAAA-AGTGCCTGAAATTGCTGAAAGGAAAGCGAATGGAGCCAGCTTGA--C-TTGGCA-----GG-AT-TGCTGCA-CACCA----ATGTGA----------------------------GCGCTTGCTGCTGC-AACGTAAGTGAGGTAGTAAGTTT-------TGAAC--AGGACGTGAGCAGT-GCT-TCCTGCCTTGTGTGTCATTGCTAGTTCACAGTTGAGGAAAACTTCAGGCAC-ATGG-TAGCCT-GCCCCTGGGTGGGTGAAT-GTGCTTG-CTGGAACTCA-CT-T------GT-GGAC-TG-----------------------------------------------------------------------------------------------------------------------------------------------------------------------------------------------------------------------------------------------------------------------------------------------------------------------ATGAAT---GGCT--AAATGG---CTCTATCTGACCCGTC----------------------------------------------------------------------------------------------------------------------------------------------------------------------------------------------------------------------------------------------------------------------------------------------------------------------------------------------------------------------------------------------------------------------------------------------------------------------------------------------------------------------------------------------------------------------------------------------------------------------------------------------------------------------------------------------------------------------------------------------------------------------------------------------------------------------------------------------------------------------------------------------------------------------------------------------------------------------------------------------------------------------------------------------------------------------------------------------------------------------------------------------------------------------------------------------------------------------------------------------------------------------------------------------------------------------------------------------------------------------------------------------------------------------------------------------------------------------------------------------------------------------------------------------------------------------------------------------------------------------------------------------------------------------------------------------------------------------------------------------------------------------------------------------------------------------------------------------------------------------------------------------------------------------------------------------------------------------------------------------------------------------------------------------------------------------------------------------------------------------------------------------------------------------------------------------------------------------------------------------------------------------------------------------------------------------------------------------------------------------------------------------------------------------------------------------------------------------------------------------------------------------------------------------------------------------------------------------------------------------------------------------------------------------------------------------------------------------------------------------------------------------
Calciodinellum_operosum_SZN74               --------------------------------------------------ATGCATGTCTCAGTATAAGCTT-CTATACGGTGAAACTGCGAATGGCTCATTAAAACA-GTTATAGTTTATTTGATGGT-CAATCCTTACAT-GGATAAC-TGTGGTAATTCTAGAGCTAATACATGCACT-CAA-ACCCGACTCCGT----GGAAGGGTTG-TGTTTATTAGTTACAGAACCAACCCAGGCTCT---GCCTGGT-CTT-GTGGTGATTCATAATAACCGAATGAATCGCA---TTGCATCCGCTGGCGATGAA-TCATTCAAGTTTCTGACCTATCAGCTTCCGACGGTAGGGTATTGGCCTACCGTGGCAATGACGGGTAACGGAGAATTAGGGTTCGATTCCGGAGAGGGAGCCTGAGAAACGGCTACCACATCTAAGGAAGGCAGCAGGCGCGCAAATTACCCAATCCTGACACAGGGAGGTAGTGACAAGAAATAACAATACAGGGCATCCA-TG--TCTTGTAATTGGAATGAGTAGAATTTAAATCCCTTTATGAGTATCGATTGGAGGGCAAGTCTGGTGCCAGCAGCCGCGGTAATTCCAGCTCCAATAGCGTATATTAAAGTTGTTGCGGTTAAAAAGCTCGTAGTTGGATTTCTGCCGAGGACAACCGGTCCG-CCCY---------YTGGGTG----------------------------------------------------------------------------------------------------------------------------------------------------------------------------------------------------------------------------------------------------------------------------------------------------------------------------------------------------------------------------------------------------------------------------------------------------------------------------------------------------------------------------------------------------------------------------------------------------------------------------------------------------------------------------------TGGTTAATTCCGTTAACGAACGAGACCTTAACCTGCTAAATA-GTTACATGTAACC-TCG-GTTATGTGGGCAGCTTCTTAGAGGGACTTTG-TGTGTCTAACGCAAGGAAGTTTGAGGCAATAACAGGTCTGTGATGCCCTTAGATGTTCTGGGCTGCACGCGCGCGCTCCTGATGCACTCAACGAGTTT-ACGACCTTGCCCGATAGGGTT-GGGTAATCT-TTTGAAAATGCATCGTGATGGGGATAGATTATTGCAATTATTAATCTTCAACGAGGAATTCCTAGTAAGCGCGAGTCATCAGCTCGTGCTGATTACGTCCCTGCCCTTTGTACACACCGCCCGTCGC-TCCTACCGATTGAGTGATCCGGTGAATAATTCGGACTGCAGC---AATGTT---TAGCTT--CTGAATGTTG-CAGTGGAAAGTTTAGTG-AACCTTATCACTTAGAGGAAGGAGAAGTCGTAACAAGG-TTTCCGTAGGTGAACCTGARGAAGGATC---ATTC------------------------------------------------G--C-AC-G-------CA----TCCAA---------------------------CCA-C--ATCA-CT-GT-------G----AAT-ACT----GGGTG-T-----------G-A-------G-G-------------T----TC----T-------------------G---C-T--------------T--G---R---G--G---AT--G----GAAGTGC-T--TGCAC-TGAT-ACC----CTC--T----T-------------G-C-A--G-------AA---GCTC----AAA----------GG-C----G---G-C--A------G--G--GC-------------T-G-G---AT--------------------GGG-----T--GC-T-TG------------TCA--C--CTC----------CTTT---C---------A------G----TT-------------------------C-T----T---G-----T-------C--------------G----TC----------------------------ACCCATTGT---T---------GTTCT-TCCTTTGCT-------TTTTGCAAATC--------------T----ACATTT--CA---AT---GT-----------GGC----T----------------------GT----CC---AC------TT-----TGA-------------------------------------ATT-----------------------------AC-----A------ACT-TT-----CAGCGATCGATGTCTCGGCTCGAACAACGATGAAGGGCGCAGCGAAGTGTGATAA-GCATTGTGAATTGCAGGATTCCGTGAACC-AATAGGGACTTGAACGTACACTGTGCTTTCGGGATAT-CCCTGAAAGCATGCCTGCTTC-A--G-------TGTCAA--------------TTCC----------TTTCC-T----------TC----------TA----G-----C----AA--------C-----ATCT--T--CC-----A-CTT------CGGTG---GTC------------CTGT---T--GCC---------------------TC-AGA-GCTTT-TGTGC------------A---TT-A-G-------------------------AG---T-------GCC-T------TGTT---------------------------GC----------------C---T-C----T--------------------GA--T---------GT----GC-----TTA----------------------------------------------------------------------A----T-----------------------------------------------------------------------------------AC---T-TGG--GGT-T----TC---------T--T-C----------------------------TG--T--------G--T-A---AC----------------A-------C-A---ACT-------------T--GCT---------AA---G-C--------AT---GTTC-----C-------------A--TG-T-----CA----C-----TT--G-T--------TG---T-------C-G-----T-C--T------------------A----C------------C----A-------------------G-----------GGG---------AG--CC----TC---GT----------GCATG-----------------------TAG-----TAT-CT----CGC----------ATA--------------C------------TC--------CT-TG--------AA---------G-A--C-----ATG-----AA-GTCAGGTCAGCAAA-CCCGCTTAATTTAAGCATATAAGTAAGCGGAGGATAAGAAACTAAATAGGATTCCTTCAGTAATGGCGAATG-AACAGGGATAAGCTCAGTAT-GGAAATTGGGG-CCT-----GTGGCCTTGAATT-GTAGTCTGGAGAT-GTACTACCAACT-GGGGCGCAGATGTAAGCC-TCTTGGAAAAGA-GCATCAATGAGGGTGAGAGTCCC-GCTTGGCAT-CTGCA----G-TCCCCAGTGCAT-GGTGTAC-CTTCTAAGAGTCACGTTCCTCGGGATTGGAGCGCTAATTGGGTGGTAAATTTCATCTAAAGCTAAATATTGCTTCGAGACCGA-TAGTAAACAAGTA-CCATGAGGGAAAGGTGAAA-AGGACTTTGAAAAGAGAGTTAAA-AGTGCCTGAAATTGCTGAAAGGGAAGCGAATGGAACCAGCTTAA--C-TTGGTA-----AG-AT-TGCCGTG-TGTCA----ATGTGA----------------------------TTGCTTGCTGCCTC-AACGTAAGTGTGGCAGTAAGTCT-------TGAGC--AGGACATGTGTGGT-GCT-TCTTGCCTTGTGTGTCACTGTCGGTTCGCGACTGAGGAAAACTTCAGGGAC-ATGG-TAGCCT-GTCTCCGGGTGGGTGAAT-GTGTCTG-CTGGAACTCA-TT-T------GT-GGAC-TG-----------------------------------------------------------------------------------------------------------------------------------------------------------------------------------------------------------------------------------------------------------------------------------------------------------------------CCTGCT---GATK--MAATGG---TTCCATCCGACCCGTCTTGAAACACGGACCAA-GGAGTCTA-ACATATGTGCAAGT-TCACGGGT-GTT-AAACCTGCCTGCGAAATGAA-AGTGACTG-CTGGGA----------------TCTT-TGCACCAGCAACCGACC--AATCAATTGGGAGAGGTTTGAGTATGAGCATATCTGTTAGGACCCGAAAGATGGTGAACTATGCCTGTGAAGGGCAAACTCAGGGGAAACTCTGATGGAGGCTCGTAGCGATACTGACGTGCAAATCGTTCGTCATACATGGGTATAGGGGCGAAAGACTAATCGAACCATCTAGTAGCTGGTTCCCTCCGAAGTTTCCCTCAGGATAGCTGGAG---T-TGAACAGTTTTATCAGGTAAAGCGAATGATTAGAGGAATCGGGGACGTGT-TGTCCTCGACCTATTCTCAAACTTTAAATGGGTAAGATC--CAGTGGTTACTTGGTTGAACT-TCTGGGATAAATGAT--AACTCTAAGTGGGCCG-TTTTTGGTAAGCAGAACTGGCGATGAGGGATGAACCTAACGTTGGGTTAAGGTGCTTAACTGCTC-GCTCATCAGATACCATAAAGGGTGTTGGTTCATTTTAACAGCAGGACGGTGGTCATGGAAGTCGAAATCCGCTAAGGAGTGTGTAACAACTCACCTGCCGAA-TGGACTAGCCCCGAAAATGGATGGCGCTTAAGCGGGTGACCAATACCCAACCATTGTTGCGATT-----------GTG-CTGCATCAATGAGTAGGAGGGCAT-GGGGGCT-TGTGATGAAGCTTT-GGCGTAAGCC----------------------------------------------------------------------------------------------------------------------------------------------------------------------------------------------------------------------------------------------------------------------------------------------------------------------------------------------------------------------------------------------------------------------------------------------------------------------------------------------------------------------------------------------------------------------------------------------------------------------------------------------------------------------------------------------------------------------------------------------------------------------------------------------------------------------------------------------------------------------------------------------------------------------------------------------------------------------------------------------------------------------------------------------------------------------------------------------------------------------------------------------------------------------------------------------------------------------------------------------------------------------------------------------------------------------------------------------------------------------------------------------------------------------------------------------------------------------------------------------------------------------------------------------------------------------------------------------------------------------------------------------------------------------------------------------------------------------------------------------------------------------------------------------------------------------------------------------------------------------------------------------------------------------------------
Scrippsiella_donghaiensis_CS168             ---------------------------------------------------------------------------------------------------------------------------------------------------------------------------------------------------------------------------------------------------------------------------------------------------------------------------------------------------------------------------------------------------------------------------------------------------------------------------------------------------------------------------------------------------------------------------------------------------------------------------------------------------------------------------------------------------------------------------------------------------------------------------------------------------------------------------------------------------------------------------------------------------------------------------------------------------------------------------------------------------------------------------------------------------------------------------------------------------------------------------------------------------------------------------------------------------------------------------------------------------------------------------------------------------------------------------------------------------------------------------------------------------------------------------------------------------------------------------------------------------------------------------------------------------------------------------------------SGMWAMACTGATGCGCTCAACGAGTTT-ATGACCTTGCCCGGCAGGGTT-GGGTAATCT-TCTTAAAACGCATCGTGATGGGGATAGATTATTGCAATTATTAATCTTCAACGAGGAATTCCTAGTAAGCGCGAGTCATCAGCTCGTGCTGATTACGTCCCTGCCCTTTGTACACACCGCCCGTCGC-TCCTACCGATTGAGTGATCCGGTGAATAATTCGGACTGCAGC---AATGTT---CAGCTT--CTGAATGTTG-CAGTGGAAAGTTTAGTG-AACCTTATCACTTAGAGGAAGGAGAAGTCGTAACAAGG-TTTCCGTAGGTGAACCTGCGGAAGGATC---ATTC------------------------------------------------G--C-AC-G-------CA----TCCAA------------------------------CTACTCCA-CT-GT-------G----AAT-TCT----TGGTG-T-----------G-A-------G-G-------------T----TC----T-------------------G---C-T--------------T--G---G---G--G---AT--G----GAGATGCT---TGCAT-CAAT-GCC----CCC--T----T-------------G-C-A--G-------AA---GCTC----AAG----------GG-C----G---G-C--A------G--G-GGC-------------T-G-G---ATTC------------------AGG-----T--GC-T-TG------------TCA--C--CTC----------CATT---C---------T------G----TG-------------------------C-C----T---G-----T-------C--------------G----TC----------------------------ACCCTCCTT---T---------GCTTCATTTTGC----------CTTCTGCTCGA--------------T----ATACTC--CG---AA---GT-----------GGT----T----------------------GT----CC---AC------TT-----TCTT-------------------T----------------CTT-----------------------------AC-----A------ACT-TT-----CAGCGATCGATGTCTCGGCTCGAACAACGATGAAGGGCGCAGCGAAGTGTGATAA-GCATTGTGAATTGCAGGATTCCGTGAACC-AATAGGGACTTGAACGTACACTGCGCTTTCGGGATAT-CCCTGAAAGCATGCCTGCTTC-A--G-------TGTCCA--------------ATCT----------CTTTA-T----------TC----------TG----G-----C----AA--------C-----ACCT--T--CC-----A-CCC------TTGTG---GTG---------GTACCGT---T--GCT---------------------TC-AGT-GTGTT-TGTGT------------G---TT-A-G-------------------------AG---A-------GCC-T------TGTT---------------------------GC----------------C---T-C----T--------------------GA--T---------GC----GC-----TTA----------------------------------------------------------------------G----T-----------------------------------------------------------------------------------GC---A-TGG--GGA-T----TT---------C--T-C----------------------------TG--T--------G--G-C---GC----------------T-------C-A---ACT-------------T--GCT---------AA---G-C--------AT---CTTG-----G-------------A--TG-T-----CA----TG---GTT--G-T--------TG-----------G-G-----T-G--C------------------T----GT-----------C----G-------------------G-----------GGG---------GA--GC----TC---CT----------TGATG-----------------------CAG-----TATGGT----CTC----------ATA--------------C------------T---------TC-TG--------AA---------G-A--C-----ATG-----AA-GTTAGGTCAGCAAA-CCCGCTGAATTTAAGCATATMARTAAGCGGAGGAAAAGAAACTAAATAGGATTCCCTCAGTAATGGCGAATG-AACAGGGATGAGCTCAGTAT-GGAAATTGGGG-CCT-----GTGGCCTTGAATT-GTAGTCTGGAGAT-GTACCACCAACT-GGGGCGCAGATGTAAGCC-TCTTGGAAAAGA-GCATCAATGAGGGTGAGAGTCCC-GCATGGCAT-CTGCA----G-TCCCCAGTGCAC-GGTGTAC-CTTCTAAGAGTCACGTTCCTCGGGATTGGAGCGCAAATCGGGTGGTAAATTTCATCTAAAGCTAAATATAGTTTCGAGACCGA-TAGCAAACAAGTA-CCATGAGGGAAAGGTGAAA-AGGACTTTGAAAAGAGAGTTAAA-AGTGCCTGAAATTGCTGAAAGGGAAGCGAATGGAACCAGCGAAA--C-TTGGCA-----AG-AT-TGCTGTG-TGTCA----ATGTGA----------------------------TTGCTTGCTGCTGC-AACGTAAGTGTGGTAGTAAGTCT-------TGAGC--AGGACATGCTCGGT-GTT-TCTTGCCTTGTGTGTCACCTGTGGTTCGTGATTGAGGAAAACTTCAGGGAC-ATGG-TAGCCT-GTCTCCGGGTGGGTGAAC-GTGTCTG-CTGGAACTCA-TT-C------GT-GGAC-TG-----------------------------------------------------------------------------------------------------------------------------------------------------------------------------------------------------------------------------------------------------------------------------------------------------------------------CTTGGT---GACT--AAATGG---TTTCATCCGACCCGTCTTGAAACACGGACCAA-GGAGTCTA-ACATATGTGCAAGT-TCACGGGT-GTT-AAACCTGCTTGCGTAATGAA-AGTGACTG-CTGGGA----------------TCTT-TGCACCAGCAACCGACC--AATCAATTGAGAGAGGTTTGAGTATGAGCATATCTGTTAGGACCCGAAAGATGGTGAACTATGCCTGTGAAGGGCAAACTCAGGGGAAACTCTGATGGAGGCTCGTAGCGATACTGACGTGCAAATCGTTCGTCATACATGGGTATAGGGGCGAAAGACTAATCGAACCATCTAGTAGCTGGTTCCCTCCGAAGTTTCCCTCAGGATAGCTGGAG---T-TGAACAGTTTTATCAGGTAAAGCGAATGATTAGAGGAATCGGGGACGTGT-TGTCCTCGACCTATTCTCAAACTTTAAATGGGTAAGATC--CAGTGGTTACTTGGGTGAACT-TCTGGGATAAATGAC--AACTCTAAGTGGGCCA-TTTTTGGTAAGCAGAACTGGCGATGAGGGATGAACCTAACGTTGGGTTAAGGTGCTTAACTGCTC-GCTCATCAGATACCATAAAGGGTGTTGGTTCATTTTAACAGCAGGACGGTGGTCATGGAAGTCGAAATCCGCTAAGGAGTGTGTAACAACTCACCTGCCGAA-TGGACTAGCCCCGAAAATGGATGGCGCTCAAGCGGGTGACTGATACCCAACCATTGKKGCAATT-----------GTG-CTGCATCAATGAGTAGGAGGGCAT-GGGGGTT-TGTGATGAAKCWTTTAG--------------------------------------------------------------------------------------------------------------------------------------------------------------------------------------------------------------------------------------------------------------------------------------------------------------------------------------------------------------------------------------------------------------------------------------------------------------------------------------------------------------------------------------------------------------------------------------------------------------------------AGCTGAGCAGAAGCTACTTGACGCCTTCTG--GTGGATAGTGGATTCGTGCATGGCGAGAATTGCCGGGCAAGGAACGCCTCTT--------------------GGGGC-TTTCCCTGTGCAGTGAACAACCAACTCAGAACTGGAGCGGACAAGGGGAATCCGACTGTTTAATTAAAAC-AAAGCATTGCGATGGCCTCAAAAGGTGTTGACGCAATGTGATTTCTGCCCAGTGCTCTGAATGTC-AAAGTGATGAAATTCAATCAAGCGCGGGTAAACGGCGGGAGTAACTATGACTCTCTTAAGGTAGCCAAATGCCTCGTCATCTAATTAGTGACGCGCATGAATGGATTAACGAGATTCCCACTGTCCCTATCTACTATCTAGCGAAACCACAGCCAAGGGAACGGGCTTGGGATAATCAGCGGGGAAAGAAGACCCTGTTGAGCTTGACTCTAGTCCGACTTTGTGAAATGACTTAGGAGGTGTAG-CATAAGTGGGAGCTTTGGCGATCTTGAAATACCACTACTC------------TTAATGTCATTTTACTTATTCCGTTAGACTGAGACTTGCGTC------ACAG--CGAGTTTTGGATCCAAGGTCATCTCCTTTGATGGTTGATCTGTGCGGAAGACATAGTCAGGTGGGGAGTTTGGCTGGGGCGGCACATCTGTTAAATGATAACGCAGGTGTCCTAAGGTGAGCTCAATGAGAACAGAAATCTCATGTTGACCAAAAGGGGAAAAGCTCGCTTGATTTTGATTTTCAGTACGAATACAAACTGTGAAAACATGGCCTATCGATCCTTTAGGTCTGAGAAATGTTCAGCTAGAGGTGTCAGAAAAGTTACCACAGGGATAACTGGCTTGTGGCAGCCAAGCGTTCATA------------------------------------------------------------------------------------------------------------------------------------------------------------------------------------------------------------------------------------------------------------------------------------------------------------------------------------------------------------------------
Theleodinium_calcisporum_MP69              ---------------CCA-GTAGTCATATGCTTGTCTCAAAGATTAAGCCATGCATGTCTCAGTATAAGCTT-CTATACGGCGAAACTGCGAATGGCTCATTAAAACA-GTTATAGTTTATTTGATGGT-CATTCCTTACAT-GGATAAC-TGTGGTAATTCTAGAGCTAATACATGCGCC-CAA-ACCCGACTCCGT----GGAAGGGTTG-TGTTTATTAGTTACAGAACCAACCCAGGCTCT---GCCTGGT-CTT-GTGGTGATTCATAATAACCGAATGAATCGCA---TTGCATCAGCTGGCGATGAA-TCATTCAAGTTTCTGACCTATCAGCTTTCGACGGTAGGGTATGGGCCTACCGTGGCAATGACGGGTAACGGAGAATTAGGGTTCGATTCCGGAGAGGGAGCCTGAGAAACGGCTACCACATCTAAGGAAGGCAGCAGGCGCGCAAATTACCCAATCCTGACACAGGGAGGTAGTGACAAGAAATAACAATACAGGGCATCCA-TG--TCTTGTAATTGGAATGAATAGAATTTAAATCCCTTTATGAGTATCGATTGGAGGGCAAGTCTGGTGCCAGCAGCCGCGGTAATTCCAGCTCCAATAGCGTATATTAAAGTTGTTGCGGTTAAAAAGCTCGTAGTTGGATTTCTGCTGAGGACGACCGGTCCG-CCCT---------CTGGGTGAGTATC-TGGCTCGGCCTGGGCATC-TTCTTGGAGAACGTAGCT--GCACTTGACTGTGTGA-CGCGGTA-TCCAGGACTTTTACTTTGAGGAAA-TTAGAGTG-TTTCAAGCAGGCACACG-CCTTGAATACATTAGCATGG-AATAATAAGATAGGACC-TTGGTTCTATTTT-GTTGGTTTCTAGAGCTGAGGTAATGATTAATAGGG-ATAG---TTGGGGGCATTCGTATTTAACTGTCAGAGGTGAAATTCTT-GGATTTGTTAAAGACGGACTACTGCGAAAGCATTTG-CCAAGGATGTTTTCATTGATCAAGAACGAAAGTTAGGGGATCGAAGACGATCAGATACCGTCCTAGTCTTAACCATAAACCATGCCGACTAGAGATTGGAGGTCGTTAT-TTGTATGACTCCTTCAGCACCTTATGAGAAATCA-AAG-TCTTTGGGTTCCGGGGGGAGTATGGTCGCAAGGCTGAAACTTAAAGGAATTGACGGAAGGGCACCACCAGGAGTGGAGCCTGCGGCTTAATTTGACTCAACACGGGGAAACTTACCAGGTCCAGACATAGTAAGGATTGACAGATTGATAGCTCTTTCTTGATTCTATGGGTGGTGGTGCATGGCCGTTCTTAGTTGGTGGAGTGATTTGTCTGGTTAATTCCGTTAACGAACGAGACCTTAACCTGCTAAATA-GTTACACGTAACC-TCG-GTTACGTGGGCAACTTCTTAGAGGGACTTTGC-GTGTCTAACGCAAGGAAGTTTGAGGCAATAACAGGTCTGTGATGCCCTTAGATGTTCTGGGCTGCACGCGCGCTACACTGATGCGCTCAACGAGTTT-ATGACCTTGCCCGGCAGGGTT-GGGTAATCT-TCTTAAAATGCATCGTGATGGGGATAGATTATTGCAATTATTAATCTTCAACGAGGAATTCCTAGTAAGCGCGAGTCATCAGCTCGTGCTGATTACGTCCCTGCCCTTTGTACACACCGCCCGTCGC-TCCTACCGATTGAGTGATCCGGTGAATAATTCGGACTGCAGC---AATGTT---CAGCTC--CTGAATGTTG-CAGCGGAAAGTTTAGTG-AACCTTATCACTTAGAGGAAGGAGAAGTCGTAACAAGG-TTTCCGTAGGTGAACCTGCGGAAGGATC---ATTC------------------------------------------------G--C-AC-G-------CA----TCCA---------------------------TCAA-C--ACCA-CT-GT-------G----AAT-TCT----GGGTG-T-----------G-A-------G-G-------------T----TC----C-------------------G---C-T--------------T--G---G---G--G---AT--G----GAGATGC-T--TGCAT-CGAT-GCCCCCGGCA--T----C-------------G-C-A--G-------AA---ACTC----AAA----------GG-C----G---G-C--A------G--G--GC-------------T-G-G---AT--------------------GGG-----T--GCTT-TG------------TCA--C--CTC----------CTTT---C---------A------G----TT-------------------------C-T----T---G-----T-------C--------------G----TC----------------------------ACCCTCCCT---T---------TGCTC-TTGTCTGCTGC-----TTCTGCAA-CT--------------T----ACACTC--TG---AA---GT-----------GGT----T----------------------GT----CC---AC------TT-----T-----------------CT---T----------------CTT-----------------------------AC-----A------ACT-TT-----CAGCGATCGATGTCTCGGCTCGAATAATGATGAAGGGCGCAGCGAAGTGTGATAA-GCATTGTGAATTGCAGGATTCCGTGAACC-AATAGGGACTTGAACGTACACTGCGCTTTCGGGATAT-CCCTGAAAGCATGCCTGGTTC-A--G-------TGTCCA--------------TTTC----------CTTTA-T----------TC----------TA----G-----C----AA--------C-----ACCT--T--CC-----G-CTC------TTGTG---GTG---------GTATTGT---T--GCT---------------------TC-AGT-GTGCT-TGTGC------------G---TT-A-G-------------------------AG---C-------GCC-A------TGTT---------------------------GC----------------C---T-C----T--------------------GA--T---------GC----AC-----TCA----------------------------------------------------------------------G----T-----------------------------------------------------------------------------------GC---A-TGG--GGA-T----TT---------C----C----------------------------CA--C--------G--G-C---AC----------------A-------C-A---GCT-------------T--GCT---------AA---A-C--------AT----ATG-----C-------------A--TG-T-----AA----C-----TT--G-T--------TG---C-------T-G-----T-G--C------------------T----TG-----------T----G-------------------G-----------GGA---------GA--GC----CC---CT----------CCGTG-----------------------CAG-----TAT-GC----TTC----------ATA--------------C------------T---------TT-TG--------AA---------G-A--C-----ATG-----AA-GT----------------------TTT-AGCATATAAGTAAGCGGAGGATAAGAAACTAAACAGGATTCCCTCAGTAATGGCGAATG-AACAGGGATGAGCTCAGTAT-GGAAATTGGGC-CCT-----GTGGCCTTGAATT-GTAGTCTGGAGAT-GTATCACCAACT-GGGGCGCAGATGTAAGCC-TCTTGGAAAAGA-GCATCAATGAGGGTGAGAGTCCC-GCTTGGCAT-CTGCA----G-TCCCCAGTGCAC-GGTGTAA-CTTCAAAGAGTCACGTTCCTCGGGATTGGAGCGCAAATTGGGTGGTAAATTTCATCTAAAGCTAAATATTGCTTCGAGACCGA-TAGCAAACAAGTA-CCATGAGGGAAAGGTGAAA-AGGACTTTGAAAAGAGAGTTAAA-AGTGCCTGAAATTGCTGAAAGGGAAGCGAATGGAGCCAGCGTAC--C-TTGGCA-----AG-AT-TGCTACG-TGTCA----ATGTA-----------------------------TTGCTTGCTTCCTC-AACGTAAGTGTGGTTGTAAGTCT-------TGAGC--AAGCCATGCGTGGT-GCT-TCTTGCCTTGTGTGTCACTGCCAGTTCGCAGCTGAGGAAAACTTCAGGGAC-ATGG-TAGCGT-GCCCCCGGGTGTGTGAAT-GTGCCTG-CTGGAACTCG-TT-T------GT-GGAT-TG-----------------------------------------------------------------------------------------------------------------------------------------------------------------------------------------------------------------------------------------------------------------------------------------------------------------------CTTGGT---GATT--AAATGG---TTCCATCCGACCCGTCTTGAAACACGGACCAA-GGAGTCT----------------------------------------------------------------------------------------------------------------------------------------------------------------------------------------------------------------------------------------------------------------------------------------------------------------------------------------------------------------------------------------------------------------------------------------------------------------------------------------------------------------------------------------------------------------------------------------------------------------------------------------------------------------------------------------------------------------------------------------------------------------------------------------------------------------------------------------------------------------------------------------------------------------------------------------------------------------------------------------------------------------------------------------------------------------------------------------------------------------------------------------------------------------------------------------------------------------------------------------------------------------------------------------------------------------------------------------------------------------------------------------------------------------------------------------------------------------------------------------------------------------------------------------------------------------------------------------------------------------------------------------------------------------------------------------------------------------------------------------------------------------------------------------------------------------------------------------------------------------------------------------------------------------------------------------------------------------------------------------------------------------------------------------------------------------------------------------------------------------------------------------------------------------------------------------------------------------------------------------------------------------------------------------------------------------------------------------------------------------------------------------------------------------------------------------------------------------------------------------------------------------------------------------------------------------------------------------------------------------------------------------------------------------------------------------------------------------------------------------------
Tintinnophagus_acutus                ACCTGGTTGATCCTGCCA-GTAGTCATATGCTTGTCTCAAAGATTAAGCCATGCATGTCTCAGTATATGCTT-CTTTACGGTGAAACTGCGAATGGCTCATTAAAACA-GTTATAGTTTATTTGATGGT-CATTCTCTACAT-GGATAAC-TGTGGTAATTCTAGAGCTAATACATGCGCC-CAA-ACCTGACTCTGT----GGAAGGGTTG-TGTTTATTAGTTACAGAACCAGTTTGGGCTCT---GCCCAAT-CTT-GTGGTGATTCATAATAACCTAACGAATTGCA---TGGCATCAGCCGGCAATGAA-TCATTCAAGTTTCTGACCTATCAGCTTCCGACGGTAGGGTATTGGCCTACCGTGGCAATGACGGGTAACGGAGAATTAGGGTTCGATTCCGGAGAGGGAGCCTGAGAAACGGCTACCACATCTAAGGAAGGCAGCAGGCGCGCAAATTACCCAATCCTGACACAGGGAGGTAGTGACAAGAAATAACAATACACGGCATCCA-TG--TCTTGTAATTGGAATGAGTAAAATTTAAATCCCTTTATGAGTATCGATTGGAGGGCAAGTCTGGTGCCAGCAGCCGCGGTAATTCCAGCTCCAATAGCGTATATTAAAGTTGTTGCGGTTAAAAAGCTCGTAGTTGGATTTCTGCCGAGGACGACCGGTCCG-CCCT---------CTGGGTGTGTATC-TGGCTCGGCCTGGGCATC-TTCTTGGAGAACGTATCT--GCACTTCACTGTGTGG-TGCGGTA-TCCAAGACTTTTACTTTGAGGAAA-TTAGAGTG-TTTCAAGCAGGCACACG-CCTTGAATACATTAGCATGG-AATAATAAGATAGGATC-TCGATTTTATTTT-GTTGGTTTCTAGAATTGAGGTAATGATTGATAGGG-ATAG---TTGGGGGCATTCGTATTTAACTGTCAGAGGTGAAATTCTT-GGATTTGTTAAAGACGGACTAATGCGAAAGCATTTG-CCAAGGATGTTTTCATTGATCAAGAACGAAAGTTAGGGGATCGAAGACGATCAGATACCGTCCTAGTCTTAACCATAAACCATGCCGACTAGAGATTGGAGGTCGTTAT-CCATACGACTCCTTCAGCACCTTATGAGAAATCA-AAG-TCTTTGGGTTCCGGGGGGAGTATGGTCGCAAGGCTGAAACTTAAAGGAATTGACGGAAGGGCACCACCAGGAGTGGAGCCTGCGGCTTAATTTGACTCAACACGGGGAAACTTACCAGGTCCAGACATAGTAAGGATTGACAGATTGATAGCTCTTTCTTGATTCTATGGGTGGTGGTGCATGGCCGTTCTTAGTTGGTGGAGTGATTTGTCTGGTTAATTCCGTTAACGAACGAGACCTTAACCTGCTAAATA-GTTACACGTAAC-TTCG-GTTATGTGGGCAACTTCTTAGAGGGACTTTGC-GTGTTTAACGCATGGAAGTTTGAGGCAATAACAGGTCTGTGATGCCCTTAGATGTTCTGGGCTGCACGCGCGCTACACTGATGCATTCAACGAGTTT-ATGACCTTGCCCGGCAGGGTT-GGGTAATCT-TGTTAAATTGCATCGTGATGGGGATAGATTATTGCAATTATTAATCTTCAACGAGGAATTCCTAGTAAGTGTGAGTCATCAGCTCACGCTGATTACGTCCCTGCCCTTTGTACACACCGCCCGTCGC-TCCTACCGATTGAGTGTTCCGGTGAATAATTCGGACTGCAGT---GATGTT---CAGCTT--CTGGACATTG-CCGTGGAAAGTTTAGTG-AACCTTAACACTTAGAGGAAGGAGAAGTCGTAACAAGG-TTTCCGTAGGTGAACCTGCGGAAGGATC---ATTC------------------------------------------------G--C-AC-G-------CA----TCCA---------------------------CAAA-C--ACTA-CT-GT-------G----AAT-ATT----TGATG-T-----------G-A-------G-G-------------T----TC----T-------------------G---C-G--------------T--G---G---G--G---AT--G----GAGAT------TGCAT-CAAT-ACC----CCT--G----C-------------G-T-G--G-------AA---GCTC----GAA----------GG-C----G---G-C--A------G--G--GC-------------T-G-G---GA--------------------KGG-----T--TCTT---------------TTG--C--ACC----------CAYT---C---------G------G----TT-------------------------C-T----T---G-----C-------C--------------G----TC----------------------------AACCTTCTT---G---------TTTTG-CATTTTA---------CTTTACT------------------T----CTCATC--GG---AW---GT-----------GGG----T----------------------GT----CA---GC------CT-----ACTT-A------------CC---T----------------TTT-----------------------------TC-----C------ATC-TT-----CAGCGATTGATGTCTCGGCTCGAACAACGATGAAGGGCGCAGCGAAATGCGATAC-GCATTGTGACTTGCAGAATTCCGTGAACC-AACAGAAACTTGAACGTATATTGCGCTTTCGGGATAT-CCCTGAAAGCATGCCTGCTTC-A--G-------TGTCCA--------------TT------------TGTTAAT----------GC----------TT----G-----G----AG--------T--------------GC-----G-CTTCCCGCAGGTTG---GTA------------ATGT------GCT------------------------TCA-GCGATTTGTGT------------G---TT-A-G-------------------------GGTGGA-------GGT-------------------------------AGCTCC--TC----------------C---G-C----C--------------------TT--G---------AC----AT------------------------------------------------------------------------------G----T-----------------------------------------------------------------------------------GT---AATGYATGGG-A---------------GGAT------------------------------CT--C--------A--C-T---GG------------CAT-G-------C-A---ACT----------------TAT---------TA--CG-C--------AC---TTTCGTG----------------G--TG-T--TCGAT----------GT--G-T--------TG---CTT-------------T-C--G------------------G----TG-----------A----G-------------------G--------GAGCCC---------TT--------AC---AC----------------------------------------------TGTGTAGCARCCT----------ACA--------------------------------------TTTC--------AA---------G-A--C-----ATG-----AA-GTCAGGTCAGCAAA-CCCACTGAATTTAAGCATATAAGTAAGTGGAGGAAAAGAAACTAAATAGGATTCCCTCAGTAATGGCGAATG-AACAGGGATGAGCTCAGCTT-GGAAATCGGGGTC-T-----TCGGCCTTGAATT-GTAATCTGGAGAT-GTACCACCAATT-GGGGCGCAAGTGTAAGCC-TCTTGGAAAAGA-GCATCAATGAGGGTGAGAATCCC-GCTTGGCAT-TTGCA----G-TCCCCAATGTAC-GGTGTAC-CTTCTAAGAGTCACGTTCCTCGGGATTGGAGCGCAAATTGGGTGGTAAATTTCATCTTAAGCTAAATATAGTTTCGAGACCGA-TAGCAAACAAGTA-CCATGAGGGAAAGATGAAA-AGAACTTTGGAAAGAGAGTTAAA-AGTGCCTGAAATTGCTGAAAGGGAAGCGAATGGAACCAGTCTGA--C-TTGGTG-----AG-AT-TGCTGCG-TGTCA----ATGCGA----------------------------TTGTTTGCTGCTTC-AACGTAAGTGTGGTGGCAAATCT-------TGAGC--AAAACGCATGCGGT-GTT-TCTCACCAGGTGTGTCAACACCAATTCGCAATTGAAGACAACTTTAGGCAC-ATGG-TAACTT-GCTTCCGGGTGGGTGAAT-GTGCTTG-TTGAAATACA-CT-T------GT-GGAT-TG-----------------------------------------------------------------------------------------------------------------------------------------------------------------------------------------------------------------------------------------------------------------------------------------------------------------------CTTGTT---GGCT--AAATGG---TTTCATCCGACCCGTCTTGAAACACGGACCAA-GGAGTCTA-ACATATGTGCGAGT-TCACGGGTGGGT-AAACCTGCTTGCGTAATGAA-AGTGACTG-CTGGGA----------------TTTT-TGCACCAGCAACCGACC--AATCAATTGAGAGAGGTTTGAGTATGAGCATATCTGTTAGGACCCGAAAGATGGTGAACTATGCCTGTGAAGGGCAAACTCAGGGGAAACTCTGATGGAGGCTCGTAGCGATACTGACGTGCAAATCGTTCGTCATACATGGGTATAGGGGCGAAAGACTAATCGAACCATCTAGTAGCTGGTTCCCTCCGAAGTTTCCCTCAGGATAGCTGGAA---T-TGAACAGTTTTATCAGGTAAAGCGAATGATTAGAGGAATCTGGGACGTGT-TGTCTTAGACCTATTCTCAAACTTTAAATGGGTAAGATC--CAGTGGTTGCTTGTGTGAACT-TCTGGGATAAATGAC--AATTCTAAGTGGGCCA-TTTTTGGTAAGCAGAACTGGCGATGAGGGATGAACCTAACGTTGGGTTAAAGTGCTTAATTGCTC-GCTCATCAGATACCATAAAGGGTGTTGGTTCATTTTAACAGCAGGACGGTGGTCATGGAAGTCGAAATCCGCTAAGGAGTGTGTAACAACTCC-------------------------------------------------------------------------------------------------------------------------------------------------------------------------------------------------------------------------------------------------------------------------------------------------------------------------------------------------------------------------------------------------------------------------------------------------------------------------------------------------------------------------------------------------------------------------------------------------------------------------------------------------------------------------------------------------------------------------------------------------------------------------------------------------------------------------------------------------------------------------------------------------------------------------------------------------------------------------------------------------------------------------------------------------------------------------------------------------------------------------------------------------------------------------------------------------------------------------------------------------------------------------------------------------------------------------------------------------------------------------------------------------------------------------------------------------------------------------------------------------------------------------------------------------------------------------------------------------------------------------------------------------------------------------------------------------------------------------------------------------------------------------------------------------------------------------------------------------------------------------------------------------------------------------------------------------------------------------------------------------------------------------------------------------------------------------------------
Pachena_abriliae_Castelldefels                       --------------------------------------------------------------------------------------------------------------------------------------------------------------------------------------------------------------------------------------------------------------------------------------------------------------------------------------------------------------------------------------------------------------------------------------------------------------------------------------------------------------------------------------------------------------------------------------------------AAGTCTGGTGCCAGCAGCCGCGGTAATTCCAGCTCCAATAGCGTATATTAAAGTTGTTGCGGTTAAAAAGCTCGTAGTTGGGTTTCTGCAAAGGACGACCGGTCTA-CCCT---------CTGGGTGAGCATC-TGGCTCGGCCTGGGCATC-TTCTTGGAGAGCGTAGCT--GCACTTGACTGTGTGG-TGCGGTA-TCCAGGACTTTTACTTTGAGGAAA-TTAGAGTG-TTTCAAGCAAGCGTACG-CCTTGAATACATTAGCATGG-AATAATAAGATAGGACC-TTGGTTCTATTTT-GTTGGTTTCTAGAGCTGAGGTAATGACCAATAGGG-ATAG---TTGGGGGCATTCGTATTTAACTGTCAGAGGTGAAATTCTT-GGATTTGTTAAAGACGGACTACTGCGAAAGCATTTG-CCAAGGATGTTTTCATTGATCAAGAACGAAAGTTAGGGGATCGAAGACGATCAGATACCGTCCTAGTCTTAACCATAAACCATGCCGACTAGAGATTGGAGGTCGTTAT-CTATATGACCCCTCCAGCACCTTATGAGAAATCA-AAG-TCTTTGGGTTCCGGGGGGAGTATGGTCGCAAGGCTGAAACTTAAAGGAATTGACGGAAGGGCACCACCAGGAGTGGAGCCTGCGGCTTAATTTGACTCAACACGGGGAAACTTACCAGGTCCAGACATAGTAAGGATTGACAGATTGATAGCTCTTTCTTGATTCTATGGGTGGTGGTGCATGGCCGTTCTTAGTTGGTGGAGTGATTTGTCTGGTTAATTCCGTTAACGAACGAGACCTTAACCTGCTAAATA-GTTACACGTAACCTTCG-GTTACGTGGGCAACTTCTTAGAGGGACTTTG-TGTGTCTAACACAAGGAAGTTTGAGGCAATAACAGGTCTGTGATGCCCTTAGATGTTCTGGGCTGCACGCGCGCTACACTGATGCGCTCAACGAGTTT--TGACCTTGCCCGGCAGGGTT-GGGTAATCT-TCTTAAAACGCATCGTGATGGGGATAGATTATTGCAATTATTAATCTTCAACGAGGAATTCCTAGTAAGCGCGAGTCATCAGCTCGTGCTGATTACGTCCCTGCCCTTTGTACACACCGCCCGTCGC-TCCTACCGATTGAGTGATCCGGTGAATAATTCGGACCGCAGC---------------------------------------------------------------------------------------------------------------------------------------------------------------------------------------------------------------------------------------------------------------------------------------------------------------------------------------------------------------------------------------------------------------------------------------------------------------------------------------------------------------------------------------------------------------------------------------------------------------------------------------------------------------------------------------------------------------------------------------------------------------------------------------------------------------------------------------------------------------------------------------------------------------------------------------------------------------------------------------------------------------------------------------------------------------------------------------------------------------------------------------------------------------------------------------------------------------------------------------------------------------------------------------------------------------------------------------------------------------------------------------------------------------------------------------------------------------------------------------------------------------------------------------------------------------------------------------------------------------------------------------------------------------------------------------------------------------------------------------------------------------------------------------------------------------------------------------------------------------------------------------------------------------------------------------------------------------------------------------------------------------------------------------------------------------------------------------------------------------------------------------------------------------------------------------------------------------------------------------------------------------------------------------------------------------------------------------------------------------------------------------------------------------------------------------------------------------------------------------------------------------------GAGGGTGAGAGTCCT-GCTTGGCAT-CTGCA----G-TCCCCAGTGTAC-GGTGTTC-CTTCTACGAGTCACGTTCCTTGGGATTGGAGCGCAAAGTCGGTGGTAAGTTTCATCTAAAGCTAAATATTGCTTTGGGACCGA-TAGCGAACAAGTA-CCTTGAGGGAAAGGTGAAA-AGGACTTTGAAAAGAGAGTTAAA-AGTGCCTGAACTTGCTGAAAGGGAAGCGAATGGAACCAGTCCCA--C-GTGGCA-----AG-AT-TGTTGCA-CGCCA----GAATGA----------------------------GCGTCTGTTACCTC-AGCGCAAGCGGGGCTGCAGGCTT-------TGAGG--AGGATGTGTGCTAT-GTT-TCTTGCCCT-TCTGCCCACGCCTGTTCACAGCTGAGGAAAACTGCAGGGAC-GTGG-AAACTT-GCCTCTCGGTGAGTGGAA-GTCTTTG-TGGGAACTCA-CT-T------GT-GGAC-TG-----------------------------------------------------------------------------------------------------------------------------------------------------------------------------------------------------------------------------------------------------------------------------------------------------------------------GCTGGT---GGCT--GAATGG---TTCCATCTGACCCGTCTTGAAACACGGACCAA-GGAGTCTA-ACATGTGTGCATGT-TCACGGGTGGCC-AAACCTGCTTGCGCAATGAA-GGTGACTG-CTGCGA----------------TCCT-TGCACCAGCAACCGACC--AATCAATTGGGAGAGGTTTGAGTACGAGCACATCTGTTAGGACCCGAAAGATGGTGAACTATGCCTGTGCAAGGCAAACTCAGGGGAAACTCTGATGGAGGCCTGCAGCGATACTGACGTGCAAATC-----------------------------------------------------------------------------------------------------------------------------------------------------------------------------------------------------------------------------------------------------------------------------------------------------------------------------------------------------------------------------------------------------------------------------------------------------------------------------------------------------------------------------------------------------------------------------------------------------------------------------------------------------------------------------------------------------------------------------------------------------------------------------------------------------------------------------------------------------------------------------------------------------------------------------------------------------------------------------------------------------------------------------------------------------------------------------------------------------------------------------------------------------------------------------------------------------------------------------------------------------------------------------------------------------------------------------------------------------------------------------------------------------------------------------------------------------------------------------------------------------------------------------------------------------------------------------------------------------------------------------------------------------------------------------------------------------------------------------------------------------------------------------------------------------------------------------------------------------------------------------------------------------------------------------------------------------------------------------------------------------------------------------------------------------------------------------------------------------------------------------------------------------------------------------------------------------------------------------------------------------------------------------------------------------------------------------------------------------------------------------------------------------------------------------------------------------------------------------------------------------
Amyloodinium_ocellatum_Ningde1412                ACCTGGTTGATCCTGCCA-GTAGTCATATGCTTGTCTCAAAGATTAAGCCATGCATGTTCCAGCATAAACTT-CTTCACGGTGAAGCTGCGAAAAGCTCATTAAAACA-GTTACAGTTTATTTGATGGTT-GTTCCCTACAT-GGATAAC-TGTGGTAATTCTAGAGCTAATACACGCTTC-CAA-ACCCGACTGTTTCGACGGAAGGGTTG-TGTTTATTAGTTACAGAACCAACCCAAGTCCTCGGACTTGGT-CCT-TTGGTGATTCATGATAACCGTACGAATCGCA---TGATCTCAATCGGCGATAGA-TCATTCAAGTTTCTGACCTATCAGCTTCCGACGGTAGGGTATTGGCCTACCGTGGCACTGACGGGTAACGGAGAATTAGGGTTCGATTCCGGAGAGGCAGCCTGAGAAACGGCTACCACATCTAAGGAAGGCAGCAGGCGCGTAAATTACCCAATCCTGACGCAGGGAGGTAGTGACAAGAAATAACAATACAGTGCATCCA-TG--TTCTGTAATTGGAATGAATAGAATTTAAATCTCTTTGTGAGTATCAATTGGAGGGCAAGTCTGGTGCCAGCAGCCGCGGTAATTCCAGCTCCAATAGCGTATATTAAAGCTGTTGCGGTTAAAAAGCTCGTAGTTGGATTTCTGCCGGAGACGACCGGTCCG-CCCA---------CTGGGTGTGCATC-TGGTTCGGCTTGGGCATC-TTCTCGAAGAACGTCTTC-TGCACTTCATTGTGTGG-GGCGGGA-TTCGAGACTTTTACTTTGAGGAAA-TTAGAGTG-TTTCAAGCAGGCCGACG-CCTTGAATACATTAGCATGG-AATAATAAGATAGGACC-TTGATTCTATTTT-GTTGGTTTCTAGAAGCAAGGTAATGATTAATAGGG-ATAG---TTGGGGGCATTCGTATTTAACTGTCAGAGGTGAAATTCTT-GGATTTGTTAAAGACGGACTACTGCGAAAGCATTTG-CCAAGGATGTTTTCATTGATCAAGAACGAAAGTTAGGGGATCGAAGACGATCAGATACCGTCCTAGTCTTAACCATAAACCATGCCGACTAGAAATTGGAGGTCGTTTTATTGTAGGACCCCTTCAGCATCTTATGAGAAATCA-AAG-TCTTTGGGTTCCGGGGGGAGTATGGTCGCAAGGCTGAAACTTAAAGGAATTGACGGAAGGGCACCACCAGGAGTGGAGCCTGCGGCTTAATTTGACTCAACACGGGGAACCTTACCAGGTCCAGACATAGGAAGGATTGACAGATTGATAGCTCTTTCTTGATTCTATGGGTGGTGGTGCATGGCCGTTCTTAGTTGGTGGAGTGATTTGTCTGGTTAATTCCGTTAACGAACGAGACCTCATCCTGCTAAATA-GTTATACGTAAC-TTCG-GTAACGTAGGCAACTTCTTAGAGGGACTTTG-TGTGTCTAACGCAAGGAAGTTTGAGGCAATAACAGGTCTGTGATGCCCTTAGATGTTCTGGGCTGCACGCGCGCTACACTGATGCACTCAACGAGTTTCTTGACCTTGCCCGAGAGGGTT-GGGTAATCT-TCTCAAAGTGCATCGTGATGGGGATAGATTATTGCAATTATTAATCTTGAACGAGGAATTCCTAGTAAGCGCGAGTCATCAGCTCGTGCTGATTACGTCCCTGCCCTTTGTACACACCGCCCGTCGC-TCCTACCGATTGGGTGTTCCGGTGAATAACTCGGACTGCTGC---AGTCTT---CTGCTT--CTGAAAACTG-TGGCGGAAAGTGTGGTG-AATCTTAACACCTAGAGGAAGGAGAAGTCGTAACAAGG-TTTCCGTAGGTGAACCTGCGGAAGGATC---ATTC------------------------------------------------G--C-AC-G-------CAAA--AGCAACACTTTTTGCTTTTCGATAGATCCGTCTCTTCGCACCTTTTCGT-------GCGGTGTGCTTG----TGGAG-T-----------A-G-------G-A-------------G----CG----G-------------------A-----GATGACAGCTCTCTCG--G---G---G--GCCGATTTGCTCCGCCTCTTTGCCAGTTTGAGGCAGAGGTATCCT-------CAT-----------CCC-AAAGC------GG---ACTC----CAC----------GG-C----ATTCG-TTGGC---AAG--C--TCG------------T-G-C---GT------------------GTGTG-----TC-CTTTTGC------------GGG--G--CACT-----------CA--TC-G-------C------A--GGGG-------------------------CCTGACTC---G-----A-------T--------------G----CC----------------------------ACCCCTTTACTA--------------------------------TTCCACACTCGATTTGCTTCCTATAT-ATAGCCCTTAGTTGAATC---AC-----------ATCAAATCTGATTCCAGA------------GCAGTCTC---TC------TG-----GTGTGATATATTTGCTCATT--------------------AAT-----------------------------AC-----A------ACT-TT-----CAGCGATCGATGTTTCGGCTCGAGCTCAGATGAAGGGCGCAGCAAACTGCGATAA-GCATTGTGAATTGCAGGATTCCGTGAACC-AACCGAAACCTGAACGTAGAATACGCTCTCGGGTTAT-TCTTGAGAGCGTGCCTGCCTC-A--G-------TGTCCT--------------TGTC----------CTTCGTTTCCT------TC----------CG----G-----T----GGGGTGAAGTC------TTTCGACTGGGG---G-GGCCAGTTCCCCCTCTCTCG---------ATCGGATATCCCCACT----------------CGGTGTGTTTGTGCATCTTGACT------------G---GC-G-ATCGTCGCAGGG--------------GAGCGGTTTG---GGGTTGGTTGAGAGGGGGACCTCTCTTCCTCTCCCCTCTTCGTTCTTTTTCTT-------CGCTCGT----CGTGTTACGCACCTGAGTCTTGA--T---------GC----ATTGAAAGGGCGGAGTCTCCCGATTGCTTGAGGGCGACTGATTGATCGAGCGAGAGGTTCTTCTTCTCTCTCGTGAGAGAAGTCGTCAAACTCTGGCAGGACGGCCTCGTTTCTTCTCTCATCTCTTTTCTCATCTTCCAATTGAGAGAGTGAGATGCATACGCTAATTGCGAGGAGGAGGAGG-GATCGTC---------GTGTGT----------------------------GGCCTGGTAGTTGT--G-T---GCACACGCACACACGCCAGGGTTGGGT-G---AGT----------------CAGT-------TGGTTGG-C--------GAGGTGTTTTTC----------------A--CTTCGTTTATC--------CTCTGCACTCAATTCGCCG---ACCCAGGTACCACGCAC-ACGC------------------A----CACATCCAAAGATCCTTCCCGACGGACGCATACGCTCCG------CTTGTCCTCCCTAATGGATGTTTCGATCTCTTTCAAAAGGAAACTTTCGTAGTGGGAATCGAGAACGAGAGGGGGATTGAGAGAGGTGAAGCTCCGCTGTGCAGCC-------------------------------------TCTCT-TTTTGTGAC---------G-A--C-----ATG-----AG-TTCAGGCCAGCAAA-CCCGCTGAATTTAAGCATATAAGTAAGCGGAGGAAAAGAAACTAAATAGGATTCCCTTAGTAATGGCGAATG-AACAGGGATCGGCTCGAGAT-GGAAATCGGGG-CCGC----AAGGCTTCGAATT-GTGATCTGCAGAT-GCCTCGCCAACT-GGAGCTCGGGTGTAAGCA-TCTTGGAAAAGA-GTGCCAGTGAGGGTGAGAGCCCC-GCCTGTCAT-CCGAA----GC-CTCCAGAGTAC-GGTGTGC-ATTCTGAGAGTCACGCTCCTCGGGATTGGAGCGTAAAGTGGGTGGTAAATTTCATCTAAAGCTAAATAACGCTTCGAGACCGA-TAGCGAACAAGTA-CCATGAGGGAAAAATGAAA-AGGACTTTGAGAAGAGAGTTAAA-AGTGCCTGAAATCGCTGAAGGGGAAGCGGATGGAACCAGTGCAG--C-TTGGCG-----AG-AT-TGTTACG-TGCCA----AGCGACC---------------------------CTCCCTTTCGCTGC-ATCGCAAGAGCGGCGCGGGGTGA-------GGGAT-CGTGAAGTTCGTGAT-GCT-TCTCGCCTTGTTCGTCAGTGCCGCTTCACGGCCGAGGAAACCCTGGGGTTC-ATGG-CAACTT-GCCTCCGGGCGGGTGAAC-GGGCCTC-TCGGAACTCG-GC-G------GT-GGAC-CG-------------------------------GTG----TGT----G-----------------------------------------------------------------------------------------------------------------------------------------------------------------------------------------------------------------------------------TGCTC--A-CA---------------------------CGTC-T---GACG--AAATGG---TTTCCTCCGACCCGTCTTGAAACACGGACCAA-GGAGTCTA-GCACGTGTGCGAGT-TCACGGGTGGAG-AAACCCCTGTGCAGAATGAA-AGTGACTG-CTGGGA---------------CTGTTACGCACCAGCAACCGACC--AATCAATCGAGAGAGGTTTGAGTATGAGCATACTTGCTAGGACCCGAAAGATGGTGAACTATGCCTGCGAAGGGCAAGGCCAGGGGAAACTCTGGTGGAGGCTCGTAGCGATACTGACGTGCAAATCGTTCGTCGTACGTGGGTATAGGGGCGAAAGACTAATCGAACCATCTAGTAGCTGGTTCCCTCCGAAGTTTCCCTCAGGATAGCTGGAG---T-TGAACAGTTTTATCAGGTAAAGCGAATGACTAGAGGAATCGGGGACGTGT-TGTCCTCGACCTATTATCAAACTTTAAATGGGTAAGATC--CAGTGGTTACTTGGTTGAACT-TCTGGGATAAATGAC--AACTTTAAGTGGGCCA-TTTTTGGTAAGCAGAACTGGCGATGAGGGATGAACCTAACGTCGGATTAAAGTGCTTAACTGCTC-GCTCATCAGATACCATGAAGGGTGTTGGTTCATTTTAACAGCAGGACGGTGGTCATGGAAGTCGAAATCCGCTAAGGAGTGTGTAACAACTCACCTGCCGAA-TGGACTAGCCCCGAAAATGGATGGCGCTTAAGCGGGTGACTGATATCCGACCGTTGTTGCGAAC-----------GTG-CAGCACCAACGAGTAGGAGGGCAT-GGGGGTC-CGTGACGCAGCCTCTGGCGTGAGCCTGGG-TGAAACGGCCTCTAGTGCAGATCTTGGTGGCAGTAGCAAATATTCAA-ATGAGAACTTTGAAGACTGAAGTGGAGAAGGGTTCCATGTGAACAGCAGTTGGACATGGG-TTAGCCGTTCCTAAAAGACAAGGATGTTCCGCACA---CGCA-GGCTTCT-------CGCCTCGTTTCTTGAAAGGGGATGGGGTTAATATTCCCTAGCCAGGACGTGGATACTGCATGGCGACGTAAGTGACTTCGGCGACGCAGGAGAGGGCCCTGGGAAGCGTTGTCTTTTCTTTTTAACCGCCT-------GT-TACCCTGGAATCAGATTGCCTGGAGATAGGGTTCTTCGGCGGGTAAAGCACCTTGTCTTCCGAGGTGTCCGGTGTGCTCTCTACTGTCCCTGAAAAGCCGAAGGAAGGAC-TTATTCACACCCCTGCACGTACCCATAACCGCATCAGGTCTCCAAGGTTAGCAGCCTCT--GGTCTATAGGACAAAGTAGGTAAGGGAAGTCGGCAAAATAGATCCGTAACTTCGGGAAAAGGATTGGCTCTGAGGGTTGGGCATC--GGGGTCCTTGTTCTC-ACGCCCGAGCTGAGCTGAAGCTACTTGACGCCTTCCG--GTGGAAAGTGGATTCACGCATGGCGAGGGCCGCCGGACAAGGAACGCCTCTCTCGG----------------GGGGC-TTTCCCTGTGCAGTGAACAACCAACTCAGAACTGGAGCGGACAAGGGGAATCCGACTGTTTAATTAAAAC-AAAGCATTGCGATGGCCTCAAAAGGTGTTGACGCAATGTGATTTCTGCCCAGTGCTCTGAATGTC-AATGTGATGAAATTCAATCAAGCGCGGGTAAACGGCGGGAGTAACTATGACTCTCTTAAGGTAGCCAAATGCCTCGTCATCTAATTAGTGACGCGCATGAATGGATTAACGAGATTCCCACTGTCCCTATCTACTATCTAGCGAAACCACAGCCAAGGGAACGGGCTTGGGATAATCAGCGGGGAAAGAAGACCCTGTTGAGCTTGACTCTAGTCCGACTTTGTGAAGTGACTTAGGAGGTGTAG-CATAAGTGGGAGCTCCGGCGATCTTGAAATACCACTACTC------------TTAATGTTATTTTACTTATTCCGTTAGACTGAGACGTGCACC------ACTG--CATGGTTTGGACCCAACGTCGCCTCTTCTGACGACAGATTAGTGTGGAAGACATAGTCAGGTGGGGAGTTTGGCTGGGGCGGCACATCTGTTAAATGATAACGCAGGTGTCCTAAGGTGAGCTCAATGAGAACAGAAATCTCATGTTGACTAAAAGGGGAAAAGCTTGCTTGATTTTGATTTTCAGTACGAATACAAACTGTGAAAACATGGCCTATCGATCCTTTAGGTCTGAGAAATGTTCAGCTAGAGGTGTCAGAAAAGTTACCACAGGGATAACTGGCTTGTGGCAGCCAAGCGTTCATAGCGACGTTGCTTTTTGATCCTTCGATGTCGGCTCTTCCTATCATTGAGACGCAGAAGTCCCAAAGTGTCGGATTGTTCACCCGCCAATAGGGAACGTGAGCTGGGTTTAGACCGTCGTGAGACAGGTTAGTTTTACCCTACTGATGAACTCGATGCTGCGACAGTAATCGAAGTCAGTACGAGAGGAACGCTTCGTTCAGATATTTGGTAAATGTGGCTAGCTGAGAAGCTAATGCCGCGAAGCTAACATCTGTTGGATTACGACTGAACGCCTCTAAGTC-GGAATCCATGCTGGCTAAGCAGTGTTGCCCATCGCTTCTGAGGTTACACGTCAAAGTTTAGG-TCTCGCCCCTGTTGT
Pfiesteria_piscicida                  ACCTGGTTGATCCTGCCA-GTAGTCATATGCTTGTCTCAAAGATTAAGCCATGCATGTCTCAGCCTAAGCTTGTTAAACGGCAATGCTGCGAATGGCTCATTAAAACA-GTTAGATTGTCTTTGGTGGT-CAATCCTTACAT-GGATAAC-TGTGGTAATTCTAGAGCTAATACATGCACC-AAA-GCCCGACTTCTC----GGAAGGGTTG-TGTTTATTAGTTACAGAACCAACCCAGGCTT----GCCTGGT-CTT-GTGGTGATTCATAATAACCGAACGAATCGCA---TAGCATCCGCTGGCGATATA-CCATATCACTTTCTGACCTATCAGCTATCGTCGGTAGGGTCTTGGCCTACCGAGGCAATGACGGGTAACGGAGAATTAGGGTTCGATTCCGGAGAGGGAGCCTGAGAAACGGCTACCACATCTAAGGAAGGCAGCAGGCGCGCAAATTACCCAATCCTGACACAGGGAGGTAGTGACAAGAAATAACAATACAGGGCATCCA-TG--TCTTGTAATTGGAATGAGTAGAATTTAAACCCCTTTATGAGTATCAATTGGAGGGCAAGTCTGGTGCCAGCAGCCGCGGTAATTCCAGCTCCAATAGCGTATATTAAAGTTGTTGCGGTTAAAAAGCTCGTAGTTGGATTTCTGCCGAGGACGACCGGTCCG-CCCA---------CTGGGTGTGTATC-TGGCTCGGCCTGGGCATC-TTCTTGGGGAACGTATCT--GCACTTCGCTGTGTGG-TGCGGTA-CCCAGGACTTTTACTTTGAGGAAA-TTAGAGTG-TTTCAAGCAGGCACACG-CCTTGAATACGTTAGCATGG-AATAATAAGATAGGACC-TTGGTTCTATTTT-GTTGGTTTCTAGAACTGAGGTAATGATTAATAGGG-ATAG---TTGGGGGCATTCGTATTTAACTGTCAGAGGTGAAATTCTT-GGATTTGTTAAAGACGGACTACTGCGAAAGCATTTG-CCAAGGATGTTTTCATTGATCAAGAACGAAAGTTAGGGGATCGAAGACGATCAGATACCGTCCTAGTCTTAACCATAAACCATGCCGACTAGAGATTGGAGGTCGTTAT-CTTTACGACTCCTTCAGCACCTTATGAGAAATCA-AAG-TCTTTGGGTTCCGGGGGGAGTATGGTCGCAAGGCTGAAACTTAAAGGAATTGACGGAAGGGCACCACCAGGAGTGGAGCCTGCGGCTTAATTTGACTCAACACGGGGAAACTTACCAGGTCCAGACATAGTAAGGATTGACAGATTGATAGCTCTTTCTTGATTCTATGGGTGGTGGTGCATGGCCGTTCTTAGTTGGTGGAGTGATTTGTCTGGTTAATTCCGTTAACGAACGAGACCTTAACCTGCTAAATA-GTTACACGTAAC-TTCG-GTTACGTGGGCAACTTCTTAGAGGGACTTTGC-GTGTCTAACGCAAGGAAGTTTGAGGCAATAACAGGTCTGTGATGCCCTTAGATGTTCTGGGCTGCACGCGCGCTACACTGATGCACTCAACGAGTTT-ACGACCTTGCCCGATAGGGTT-GGGTAATCT-TCTTAAAATGCATCGTGATGGGGATAGATTATTGCAATTATTAATCTTCAACGAGGAATTCCTAGTAAGCACGAGTCATCAGCTCGTGCTGATTACGTCCCTGCCCTTTGTACACACCGCCCGTCGC-TCCTACCGATTGAGTGTTCCGGTGAATAATTCGGACCGCACC---AGTGTC---CAGCTT--CTGGACGTTG-GAGTGGAAAGTTTGGTG-AACCTTAACACTTAGAGGAAGGAGAAGTCGTAACAAGG-TTTCCGTAGGTGAACCTGCGGAAGGATC---ATTC------------------------------------------------G--C-AC-G-------CA----TCCTA-----------------------------ATCTCATCACC--GT-------G----AATTTG-----TGGTG-T-----------G-A-------G-G-------------C----TC----T-------------------G---T-G--------------C-CG---G---G--AGAATC--G----GCGACCTG---------TCGT-CGAGAGATCCCAG----T-------------G-C-A--GC------AG---GCTC----GAG----------GG-C----G---G-CTTG------G--T--GC-------------A-G-G---AT--------------------GGG-----TA-GCTCGT-------------CTA--C--CTC----------CTTT---C---------T------G----TG-------------------------C-T----G---G-----T-------C--------------G----CC----------------------------ACCAATTCCCCATGCCATTACCATGCCATTCCATTCTTCCTTT-GCTCGGGGTCG--------------------------------GG---GT-----------GCCTCTC-----------------------GT----GC---AC-----ACC-----AGCTCCC---------------------------------TGCAT---------------TTTCCTTCTT--AC-----A------ACT-TT-----CAGCGATCGATGTCTCGGCTCGAACAACGATGAAGGGCACAGCGAACTGTGATAA-GCATTGTGAATTGCAGAATTCCGTGAATC-AATAGAAACTTGAACGTAAAATGCGGTTTCGGGATAT-CCCTGAAACCATGCCTGCTTC-A--G-------TGTCCC--------------AACC----------TCTTC-T----------TC----------CG----G-----A----GT--------C-----GTGTCTT--CCGGCCCG-CCC----TCGGGTGTCAGTC---------GGAGTGC---G--GCT---------------------CT-TGGAGTCGT-TGTGT------------G---TT-A-A-------------------------AG---T-------GCCTCGGCTTCGCCT-----------------------TG--GC----------------C---T-T----T--------------------GA--C---------GC----AT-----TGA----------------------------------------------------------------------G----G-----------------------------------------------------------------------------------GC---A-TGG--AGC-T---------------C--T-C----------------------------CC--T--------G--G-C---GG----------------T---TTTCC-G---GCG----------------ACG---------AA---T-C--------ATGCACGC--------------------A--TG-C-----AT----------TT--GCT--------CG---C-------C-------C-G--C------------------C----GT-----------C----G-------------------G-----------GCG---------AAGGGCCTCCCT---GAG-----TCTCCTTCC-----------------------CGC-----GGTCGTCACACGA----------CGA--------------C------------CG--------CTCTC--------AA---------G-A--C-----ATG-----AA-GTCAGGTCAGCAAA-CCCGCTGAATTTAAGCATATAAGTAAGCGGAGGAAAAGAAACTAAATAGGATTCCCTTAGTAATGGCGAATG-AACAGGGATCAGCTCAGGAT-GGAAATCGGGGCCC-C----GCGGCCTTGAATT-GTAATCTGGAGAT-GCACCACCAACT-GGGGCACAGATGTAAGCC-TCTTGGAAAAGA-GCATCAGTGAGGGTGAGAATCCC-GCATGGCAT-CTGTA----G-TCCTCAGTGTAC-GGTGTGC-ATTCTAAGAGTCACACTCCTCGGGACTGGAGTGCAAATTGGGTGGTAAATTTCATCTAAAGCTAAATATTTGTTCGAGACCGA-TAGCAAACAAGTA-CCATGAGGGAAAGATGAAA-AGGACTTTGAGAAGAGAGTTAAA-AGTGCCTGAAATTGCTGAAAGAGAAGCGAATGGAACCAGTGAAC--C-TTGGCA-----AG-AT-TGTCATA-TGCCA----GCGGGA----------------------------TTGCTCGCAGCTCC-ACCGCAAGGGTTGCTGTGGGTTT-------TGATC--GTGACGTGTGTGGT-GTT-TCTTGCCTTGCCCGTCAACATTAGTTCACGGCTGAGGAAAACTTCAGGGAC-ATGG-TAGCCT-GGCCCCGGTTGGGTGAAT-GTGCCTG-TCGGAACTCA-TC-T------GT-GGTC-TA-----------------------------------------------------------------------------------------------------------------------------------------------------------------------------------------------------------------------------------------------------------------------------------------------------------------------ACTGTT---GATC--AAATGG---TTCCATCCGACCCGTCTTGAAACACGGACCAA-GGAGTCTA-ACATATGTGCAAGT-TCTCGGGTGGTT-AAACCTGCTTGCGAAATGAA-AGTGACTG-CTGGGA----------------TCTT-TGCACCAGCAACCGACC--AATCAATTGAGAGAGGTTTGAGTATGAGCATATCTGTTAGGACCCGAAAGATGGTGAACTATGCCTGTGAAGGGCAAACTCAGAGGAAACTCTGATGGAGGCTCGTAGCGATACTGACGTGCAAATCGTTCGTCATACATGGGTATAGGGGCGAAAGACTAATCGAACCATCTAGTAGCTGGTTCCCTCCGAAGTTTCCCTCAGGATAGCTGGAG---T-TGAACAGTTTTATCAGGTAAAGCGAATGATTAGAGAGTTGGGGGACGTGT-TGTCCTCCACCTATTCTCAAACTTTAAATGGGTAAGATC--CAGTGGTTACTTGGGTGAACT-TCTGGGATAAATGAA--AACTCTAAGTGGGCCA-TTTTTGGTAAGCAGAACTGGCGATGAGGGATGAACCTAACGTTGGGTTAAAGTGCTTAACTGCTC-GCTCATCAGATACCATAAAGGGTGTTGGTTCATTTTAACAGCAGGACGGTGGTCATGGAAGTCGAAACCCGCTAAGGAGTGTGTAACAACTCACCTGCCGAA-TGGACTAGCCCCGAAAATGGATGGCGCTTAAGCGGGTGACTGATACCCAACCATTGTTGCAATT-----------GTG-TTGCATCAATGAGTAGGAGGGCAT-GGGGGTT-TGTGATGCAGCTCTTGGCGTAAGCCTGGG-TGAAACAGCTCCTAGTGCAGATCTTGGTGGTAGTAGCAAATATTCAA-ATGAGAACTTTGAAGACTGAAGTGGAGAAGGGTTCCATGTGAACAGCAGTTGGACATGGG-TTAGTCGTTCCTAAGAGACAAGGATGTTCCGCACA---CGCA-GGCT--T-------TGCCTCGTCTCTTGAAAGGAAATGGGGTTAATATTCCCCAACCAGGACGTGGATACTGTATGGCAACGTAAGAGAATTCGGCGACGCAGGAGGGAACCTTGGGAAGCGTTGTCTTTTCTTTTTAACCGCCT-------AT-TACCCTGGAATCAGATTGCCTGGAGATAGGGTTAAATGGCGGGTAAAGCACCTTGACTTCCGAGGTGTCCGGTGCGTTCTCTACTGTCCTTGAAAAGCCGAAGGAAAGAT-TTATTCACACCCCTGTACGTACCCATAACCGCATCAGGTCTCCAAGGTTAGCAGCCTCT--GGTCTATAGAGCAAAGTAGGTAAGGGAAGTCGGCAAAATAGATCCGTAACTTCGGGAAAAGGATTGGCTCTGAGGGTTGGGTATA--GGGGTCCTTGTTTGT-ATGTTCGAGCTGAGCCGAAGCTACCTGACGCC-TCTG--GTGGATGGTGGATTCGTGCATGGCGAGAATTGCCGGACAAGGAACGTCTTTC--------------------GGGAC-TCTCCCTGTGCAGTGAACAACCAACTCAGAACTGGAGCGGACAAGGGGAATCCGACTGTTTAATTAAAAC-AAAGCATTGCGATGGCCTCAAAAGGTGTTGACGCAATGTGATTTCTGCCCAGTGCTCTGAATGTC-AAAGTGATGAAATTCAATCAAGCGCGGGTAAACGGCGGGAGTAACTATGACTCTCTTAAGGTAGCCAAATGCCTCGTCATCTAATCAGTGACGCGCATGAATGGATTAACGAGATTCCCACTGTCCCTATCTACTATCTAGCGAAACCACAGCCAAGGGAACGGGCTTGGGATAATCAGCGGGGAAAGAAGACCCTGTTGAGCTTGACTCTAGTCCGACTTTGTGAAATGACTTAGGAGGTGTAG-CATAAGTGGGAGCTTCGGCGATCGTGAAATACCACTACTC------------TTAATGTCATTTTACTTATTCCGTTAAGCTGAAACTTGCGTC------ACAG--CGAGGTTTGGATCTAAGGTCGTCTCTCTTGACGATTGATCTGTGTGGAAGACATAGTCAGGTGGGGAGTTTGGCTGGGGCGGCACATCTGTTAAATGACAACGCAGGTGTCCTAAGGTGAGCTCAATGAGAACAGAAATCTCATGTTGACCAAAAGGGGAAAAGCTCGCTTGATTTTGATTTTCAGTACGAATACAAACTGTGAAAACATGGCCTATCGATCCGAATTC----------------------------------------------------------------------------------------------------------------------------------------------------------------------------------------------------------------------------------------------------------------------------------------------------------------------------------------------------------------------------------------------------------------------------------------------------
Aduncodinium_glandulum                --------------------------------------------------ATGCATGTCTCAGTATAAGCTT-CTATACGGTGAAACTGCGAATGGCTCATTAAAACA-GTTATAGTTTATTTGATGGT-CATTCTCTACAT-GGATAACC-GTGGTAATTCTAGAGCTAATACATGCGCC-CAA-ACCCGACTCCGC----GGAAGGGTTG-TGTTTATTAGTTACAGAACCAACCCAGGCTCT---GCCTGGT-CTT-GTGGTGATTCATGATAACCGAACGAATCGCA---TGGCATCTGCTGGCGATGAA-TCATTCAAGTTTCTGACCTATCAGCTTCCGACGGTAGGGTATTGGCCTACCGTGGCAATGACGGGTAACGGAGAATTAGGGTTCGATTCCGGAGAGGGAGCCTGAGAAACGGCTACCACATCTAAGGAAGGCAGCAGGCGCGCAAATTACCCAATCCTGACACAGGGAGGTAGTGACAAGAAATAACAATACAGGGCATCCA-TG--TCTTGTAATTGGAATGAGTAGAATTTAAATCCCTTTATGAGTATCGATTGGAGGGCAAGTCTGGTGCCAGCAGCCGCGGTAATTCCAGCTCCAATAGCGTATATTAAAGTTGTTGCGGTTAAAAAGCTCGTAGTTGGATTTCTGCCGAGGACGACCGGTCTG-CCCT---------CTGGGTGTGTATCTTGGCTCGGCCTGGGCATC-TTCTTGGAGAACGTATCT--GCACTTGACTGTGTGG-TGCGGTA-TCCAGGACTTTTACTTTGAGGAAA-TTAGAGTG-TTTCAAGCAGGCACACG-CCTTGAATACGTTAGCATGG-AATAATAAGATAGGACC-TTGGTTCTATTTT-GTTGGTTTCTAGAACTGAGGTAATGATTAATAGGG-ATAG---TTGGGGGCATTCGTATTTAACTGTCAGAGGTGAAATTCTT-GGATTTGTTAAAGACGGACTACTGCGAAAGCATTTG-CCAAGGATGTTTTCATTGATCAAGAACGAAAGTTAGGGGATCGAAGACGATCAGATACCGTCCTAGTCTTAACCATAAACCATGCCGACTAGAGATTGGAGGTCGTTAT-CTATACGACTCCTTCAGCACCTTATGAGAAATCA-AAG-TCTTTGGGTTCCGGGGGGAGTATGGTCGCAAGGCTGAAACTTAAAGGAATTGACGGAAGGGCACCACCAGGAGTGGAGCCTGCGGCTTAATTTGACTCAACACGGGGAAACTTACCAGGTCCAGACATAGTAAGGATTGACAGATTGATAGCTCTTTCTTGATTCTATGGGTGGTGGTGCATGGCCGTTCTTAGTTGGTGGAGTGATTTGTCTGGTTAATTCCGTTAACGAACGAGACCTTAACCTGCTAAATA-GTTACACGTAACC-TCG-GTTACGTGGGCAACTTCTTAGAGGGACTTTG-TGTGTCTAACGCAAGGAAGTTTGAGGCAATAACAGGTCTGTGATGCCCTTAGATGTTCTGGGCTGCACGCGCGCTACACTGATGCACTCAACGAGTTT-ACGACCTTGCCCGATAGGGTT-GGGTAATCT-TTTCAAAATGCATCGTGATGGGGATAGATTATTGCAATTATTAATCTTCAACGAGGAATTCCTAGTAAGCGCGAGTCATCAGCTCGTGCTGATTACGTCCCTGCCCTTTGTACACACCGCCCGTCGC-TCCTACCGATTGAGTGATCCGGTGAATAATTCGGACCGCAGT---AGTGTT---CAGCTT--CTGGACGTTG-CAGCGGAAAGTTTAGTG-AACCTTATCACTTAGAGGAAGGAGAAGTCGTAACAAGG-TTTCCGTAGGTGAACCTGCGGAAGGATC---ATTC------------------------------------------------G--C-AC-G-------AGAGAATCCA----------------------------AAA-CTCACCA-CT-GT-------G----AAC-TCT----GGGTG-T-----------G-A-------G-G-------------T----TC----T-------------------G---C-T--------------C--A---G---G--G---AT--G----GAGACAG-C--GATGT-CGAT-ACC----CCT--G----T-------------G-T-A--G-------GA---GCTC----AAG----------GG-C----G---G-C--A------G--G--GC-------------A-G-G---AT--------------------GGG-----T--GCTT-CG------------TCA--C--CTC----------CTTT---C---------T------G----TT-------------------------C-C----G---G-----T-------C--------------G----TC----------------------------ACCACCTTT---T---------CGCTT-TCGTCCATA-------TCTTCCATTCA--------------T----TCCTTC--AG---AA---GT-----------GCT----C----------------------GC----AC---AC------TT-----CTGT-TC-----------TT---C----------------TTT-----------------------------AC-----A------ACT-TT-----CAGCGATCGATGTCTCGGCTCGAAGAACGATGAAGGGCGCAGCGAACTGTGATAA-GCATTGTGAATTGCAGAATTCCGTGAACC-AATAGGGACTTGAACGTAAATTGCACTTTCGGGATAT-GCCTGAAAGCATGCCTGCTTC-A--G-------TGTCCA--------------AGCC-A--------TCTAA-T----------TC----------CG----G-----C----AG--------C-----ATGA--C--CC-----A-CGA------CCGTG---GTG------------TCGC---T--GTT---------------------TG-GAT-GTTGT-TGTGT------------G---TT-A-G-------------------------GG---A-------GCT-C------TCCTC---------------------TGA--GC----------------C---C-T----T--------------------GA--C---------GC----AT-----TTA----------------------------------------------------------------------G----A-----------------------------------------------------------------------------------AC---A-TGG--GTC-T----CT---------C--C-T----------------------------TG--G--------G--G-T---GC----------------A-------T-A---ACC-------------A--ATC---------AC---A-C--------AC---CT-T-----G-------------G--TG-T-----TG----C-----TG--G-T--------CC---G-------T-G-----C-A--T------------------C----TCTC--------GC----C-------------------A-----------AGG---------GA--CC----CC---TC----------GCTTT-----------------------GAG-----TAC-CA----ACT----------GTA--------------C------------TT--------CG-TC--------AA---------G-A--C-----ATG-----AA-GTCAGGTCAGCAAA-CCCGCTGAATTTAAGCATATAAGTAAGCGGAGGATAAGAAACTAAATAGGATTCCCTTAGTAATGGCGAATG-AACAGGGATCAGCTCAGGAT-GGAAATCGGGG-CC-C----TTGGCCTTGAATT-GTAATCTGGAGAG-GTACCACCAACT-GGGGCGCAGATGTAAGCC-TCTTGGAAAAGA-GCATCAGTGAGGGTGAGAGTCCC-GCATGTCAT-CTGCA----G-TCCCCTGTGTAC-GGTGTGC-CTTCTGAGAGTCACGTTCCTCGGGATTGGAGCGCAAATTGGGTGGTAAATTTCATCTAAAGCTAATTATTGGTTCGAGACCGA-TAGCAAACAAGTA-CCATGAGGGAAAGGTGAAA-AGGACTTTGAGAAGAGAGTTAAA-AGTGCCTGAAATTGCTGAAAGGGAAGCGAATGGAACCAGTGTAG--C-TTGGCG-----AG-AT-TGTCACG-TACCA----GCATGA----------------------------TTGCTTGCTGCTTC-AACGCAAGTGTGGCAGTAGGTCT-------TGACT--GTGCCGTCCGTGGT-GCT-TCTTGCCTTGTGTGTCTGCACCAGTTCACGGCTGAGGAAAACTTCAGGGAC-ATGG-TAGCCC-GACTCCGGTTGGGTGAAT-GTGCTTG-CTGGAACTCA-TC-T------GT-GGTC-TG-----------------------------------------------------------------------------------------------------------------------------------------------------------------------------------------------------------------------------------------------------------------------------------------------------------------------GCTGTT---GACT--AAATGG---TTTCATCCGACCCGTCTTGAAACACGGACCAA-GGAGTCTA-ACATATGTGCAAGT-TCACGGGTGGCA-AAACCTGCTTGCGAAATGAA-AGTGACTG-CTGGGA----------------TTCT-TGCACCAGCAACCGACC--AATCAATTGAGAGAGGTTTGAGTATGAGCATATCTGTTAGGACCCGAAAGATGG------------------------------------------------------------------------------------------------------------------------------------------------------------------------------------------------------------------------------------------------------------------------------------------------------------------------------------------------------------------------------------------------------------------------------------------------------------------------------------------------------------------------------------------------------------------------------------------------------------------------------------------------------------------------------------------------------------------------------------------------------------------------------------------------------------------------------------------------------------------------------------------------------------------------------------------------------------------------------------------------------------------------------------------------------------------------------------------------------------------------------------------------------------------------------------------------------------------------------------------------------------------------------------------------------------------------------------------------------------------------------------------------------------------------------------------------------------------------------------------------------------------------------------------------------------------------------------------------------------------------------------------------------------------------------------------------------------------------------------------------------------------------------------------------------------------------------------------------------------------------------------------------------------------------------------------------------------------------------------------------------------------------------------------------------------------------------------------------------------------------------------------------------------------------------------------------------------------------------------------------------------------------------------------------------------------------------------------------------------------------------------------------------------------------------------------------------------------------------------------------------------------------------------------------------------------------------
Apocalathium_malmogiense_SHTV1              -------------------------------------------TTAAGCCATGCATGTCTCAGTATAAGCTT-CTATACGGTGAAACTGCGAATGGCTCATTAAAACA-GTTACAGTTTATTTGATGGT-CATTCCTTACAT-GGATAACC-GTGGTAATTCTAGAGCTAATACATGCGCC-CAA-ACCCGACTCCGT----GGAAGGGTTG-TGTTTATTAGTTACAGAACCAACCCAGGCTCT---GCCTGGT-CTT-GTGGTGATTCATAATAACCGAACGAATCGCA---TGGCATCAGCTGGCGATGAA-TCATTCAAGTTTCTGACCTATCAGCTTCCGACGGTAGGGTATTGGCCTACCGTGGCAATGACGGGTAACGGAGAATTAGGGTTCGATTCCGGAGAGGGAGCCTGAGAAACGGCTACCACATCTAAGGAAGGCAGCAGGCGCGCAAATTACCCAATCCTGACACAGGGAGGTAGTGACAAGAAATAACAATACAGGGCATCCA-TG--TCTTGTAATTGGAATGAGTAGAATTTAAATCCCTTTATGAGTATCGATTGGAGGGCAAGTCTGGTGCCAGCAGCCGCGGTAATTCCAGCTCCAATAGCGTATATTAAAGTTGTTGCGGTTAAAAAGCTCGTAGTTGGATTTCTGCCGAGGACGACCGGTCCG-CCCA---------CTGGGTGTGTATC-TGGCTCGGCCTGGGCATC-TTCTTGGAGAACGTAGCT--GCACTTGATTGTGTGG-TGCGGTA-TCCAGGACTTTTACTTTGAGGAAA-TTAGAGTG-TTTCAAGCAGGCACACG-CCTTGAATACATTAGCATGG-AATAATAAGATAGGACC-TTGGTTCTATTTT-GTTGGTTTCTAGAACTGAGGTAATGATTAATAGGG-ATAG---TTGGGGGCATTCGTATTTAACTGTCAGAGGTGAAATTCTT-GGATTTGTTAAAGACGGACTACTGCGAAAGCATTTG-CCAAGGATGTTTTCATTGATCAAGAACGAAAGTTAGGGGATCGAAGACGATCAGATACCGTCCTAGTCTTAACCATAAACCATGCCGACTAGAGATTGGAGGTCGTTAT-CTATATGACTCCTTCAGCACCTTATGAGAAATCA-AAG-TCTTTGGGTTCCGGGGGGAGTATGGTCGCAAGGCTGAAACTTAAAGGAATTGACGGAAGGGCACCACCAGGAGTGGAGCCTGCGGCTTAATTTGACTCCACACGGGGAAACTTACCAGGTCCAGACATAGTAAGGATTGACAGATTGATAGCTCTTTCTTGATTCTATGGGTGGTGGTGCATGGCCGTTCTTAGTTGGTGGAGTGATTTGTCTGGTTAATTCCGTTAACGAACGAGACCTTAACCTGCTAAATA-GTTACACTTAACC-TCG-GTTAAGTGGGCAACTTCTTAGAGGGACTTTG-TGTGTCTAACGCAAGGAAGTTTGAGGCAATAACAGGTCTGTGATGCCCTTAGATGTTCTGGGCTGCACGCGCGCTACACTGATGCGCTCAWCGAGTTT-ATGACCTTGCCCGATAGGGTT-GGGTAATCT-TCTTAAAACGCATCGTGATGGGGATAGATTATTGCAATTATTAATCTTCAACGAGGAATTCCTAGTAAGCGCGAGTCATCAGCTCGTGCTGATTACGTCCCTGCCCTTTGTACACACCGCCCGTCGC-TCCTACCGATTGAGTGATCCGGTGAATAATTCGGACCGCAGC---AGTGTT---CAGCTC--CTGGACGTTG-CAGTGGAAAGTTTAGTG-AACCTTATCACTTAGAGGAAGGAGAAGTCGTAACAAGG-TTTCCGTAGGTGAACCTGMGGAAGGATC---ATTC------------------------------------------------G--C-AC-G-------CA----TCCGA----------------------------AA-TCAACCA-CT-GT-------G----AAT-TCT----GGGTG-T-----------G-A-------G-G-------------T----TC----T-------------------G---T-G--------------C--A---G---G--G---AT--G----GAGAT------TGCAT-CGAT-ACC----CTT--G----T-------------G-C-A--G-------AA---ACTC----AAA----------GG-C----G---G-C--A------G--G--GC-------------A-G-G---AT--------------------GGG-----T--GC-T-TG------------TCA--C--CTC----------CTTT---C---------T------G----TT-------------------------C-T----T---G-----T-------C--------------G----TC----------------------------ACTCCCTTT-------------TCTACTTCTTGCTTC-------TTGTCTAATAC--------------T----TCGTTC--GG---AA---GT-----------GGT----T----------------------TC----CC---AC------TT-----CTGCCT------------CT---T----------------TTT-----------------------------AC-----A------ACT-TT-----CAGCGATCGATGTCTCGGCTCGAACAACGATGAAGGGCGCAGCGAACTGTGATAA-GCATTGTGAATTGCAGAATTCCGTGAACC-AATAGGGACTTGAACGTAAACTGCGCTTTCGGGATAT-CCCTGAAAGCATGCCTGCTTC-A--G-------TGTCCA--------------ATCC-A--------TTTGA-T----------TC----------CG----G-----C----GA--------C-----ATAA--T--CC-----A-CAT------CTGTG---GTG------------TTGT---T--GTC---------------------TG-AGT-GTGGT-TGTGT------------G---TT-A-A-------------------------GG---T-------GCT-C------TC-------------------------GG--GT----------------C---C-T----T--------------------GA--C---------GC----AT-----TCA----------------------------------------------------------------------G----A-----------------------------------------------------------------------------------GC---A-TGG--GGA-T----TT---------C--A-T----------------------------CT--G--------G--T-C---GC----------------A-------C-A---ACG-------------A--ATC---------AT---A-C--------AT---CTCT-----G-------------A--TG-T-----TG----C-----TT--G-T--------TG---G-------T-G-----C-A--T------------------G----TC-----------C----G-------------------G-----------AGG---------GA--AC----CC---TT----------AGTTC-----------------------GAG-----TAT-TG----CTT----------ATA--------------C------------CT--------TT-TC--------AA---------G-A--C-----ATG-----AA-GTCAGGTCAGCAAA-CCCGCTGAATTTAAGCATATAAGTAAGCGGAGGATAAGAAACTAAATAGGATTCCCTTAGTAATGGCGAATG-AACAGGGATCAGCTCAGGAT-GGAAATTGGGG-CCT-----TTGGCCTTGAATT-GTAATCTGGAGAT-GTACCACCAACT-GGGGCGTAGATGTAAGCC-TTTTGGAAAAGA-GCATCAATGAGGGTGAGAGTCCC-GCATGTCAT-CTGCA----G-TCCCCAGTGCAC-GGTGTAC-CTTCTAAGAGTCACGTTCCTCGGGATTGGAGCGCAAATTGGGTGGTAAATTTCATCTAAAGCTAAATATTGCTTCGAGACCGA-TAGCAAACAAGTA-CCATGAGGGAAAGGTGAAA-AGGACTTTGAGAAGAGAGTTAAA-AGTGCCTGAAATTGCTGAAAGGGAAGCGAATGGAACCAGTGCAG--C-TTGGCA-----AG-AT-TGTTACG-TGCCA----GTGTGA----------------------------TTGCTTGCTGCCTC-AACGCAAGTGTGGCAGTAGGTCT-------TGAGC--ATGACGCTCGTGGT-GCT-TCTTGCCTTGTGTGTCAACACCAGTTCACGGCTGAGGAAAACTTCAGGGAC-ATGG-TAGCCT-GTCTCCGGGTGGGTGAAT-GTGCTTG-CTGGAACTCA-TC-T------GT-GGTC-TG-----------------------------------------------------------------------------------------------------------------------------------------------------------------------------------------------------------------------------------------------------------------------------------------------------------------------GCTGTT---GACT--AAATGG---TTCCATCCGACCCGTCTTGAAACACGGACCAA-GGAGTCTA-ACATATGTGCAAGT-TCACGGGTGGTT-AAACCTGCTTGCGAAATGAA-AGTGACTG-CTGGGA----------------TCTT-TGCACCAGCAACCGACC--AATCAATTGAGAGAGGTTTGAGTATGAGCATATCTGTTAGGACCCGAAAGATGGTGAACTATGCCTGTGAAGGGCAAACTCAGGGGAAACTCTGATGGAGGCTCGTAGCGATACTGACGTGCAAATCGTTCGTCATACATGGGTATAGGGGCGAAAGACTAATCGAACCATCTAGTAGCTGGTTCCCTCCGAAGTTTCCCTCAGGATAGCTGGAG---T-TGAACAGTTTTATCAGGTAAAGCGAATGATTAGAGGAATCGGGGACGTGT-TGTCCTCGACCTATTCTCAAACTTTAAATGGGTAAGATC--CAGTGGTTACTTGGGTGAACT-TCTGGGATAAATGAC--AACTCTAAGTGGGCCA-TTTTTGGTAAGCAGAACTGGCGATGAGGGATGAACCTAACGTTGGGTTAAAGTGCTTAACTGCTC-GCTCATCAGATACCATAAAGGGTGTTGGTTCATTTTAACAGCAGGACGGTGGTCATGGAAGTCGAAATCCGCTAAGGAGTGTGTAACAACTCACCTGCCGAA-TGGACTAGCCCCGAAAATGGATGGCGCTTAAGCGGGTGACTGATACCCAACCATTGTTGCGATT-----------GTG-TTGCATCAATGAGTAGGAGGGCAT-GGGGGTT-TGTGATGCAGCTCT-GGCGTAAGCCTGG--------------------------------------------------------------------------------------------------------------------------------------------------------------------------------------------------------------------------------------------------------------------------------------------------------------------------------------------------------------------------------------------------------------------------------------------------------------------------------------------------------------------------------------------------------------------------------------------------------ATGTTCGAGCTGAGCCGAAGCTACTTGACGCCT-TTG--GTGGATAGTGGATTCGTGCATGGCGAGAATTGCCGGACAAGGAACGTCTTTC--------------------GGGAC-TTTCCCTGTGCAGTGAACAACCAACTCAGAACTGGAGCGGACAAGGGGAATCCGACTGTTTAATTAAAAC-AAAGCATTGCGATGGCCTCAAAAGGTGTTGACGCAATGTGATTTCTGCCCAGTGCTCTGAATGTC-AAAGTGATGAAATTCAATCAAGCGCGGGTAAACGGCGGGAGTAACTACGACTCTCTTAAGGTAGCCAAATGCCTCGTCATCTAATTAGTGACGCGCATGAATGGATTAACGAGATTCCCACTGTCCCTATCTACTATCTAGCGAAACCACAGCCAAGGGAACGGGCTTGGGATAATCAGCGGGGAAAGAAGACCCTGTTGAGCTTGACTCTAGTCCGACTTTGTGAAATGACTTAGGAGGTGTAG-CATAAGTGGGAGCTCCGGCGATCTTGAAATACCACTACTC------------TTAATGTCATTTTACTTATTCCGTTAAACTGAAACTTGCGTC------ACAG--CGAGGTTTGGATCTAAGGTCGTCTTCTTTGATGGTTGATCTGTGCGGAAGACATAGTCAGGTGGGGAGTTTGGCTGGGGCGGCACATCTGTTAAATGATAACGCAGGTGTCCTAAGGTGAGCTCAATGAGAACAGAAATCTCATGTTGACCAAAAGGGGAAAAGCTCGCTTGATTTTGATTTTCAGTACGAATACAAACTGTGAAAACATGGCCTATCGATCCTTTAGGTCTGAGAAATGTTCAGCTAGAGGTGTCAGAAAAGTTACCACAGGGATAACTGGCTTGTGGCAGCCAAGCGTTCATAGCGACGTTKY--------------------------------------------------------------------------------------------------------------------------------------------------------------------------------------------------------------------------------------------------------------------------------------------------------------------------------------------------------------
Posoniella_tricarinelloides_PTLY01           ----------TCCTGCCA-GTAGTCATACGCTTGTCTCAAAGATTAAGCCATGCATGTCTTAGTATAAGCTT-CTTCACGGTAAAACTGCGAATGGCTCATTAAAACA-GTTATAGTTCACTTGATGGTT-GCTAGTTACAT-GGATAACC-ATGGTAATTCTAGAGCTAATACGTGCGTC-TAA-GCCCGACTTCAT----GGAAGGGTTG-TGTTTATTAGATACAGAACCAACCCAGGCTCT---GCCTGGC-TTT-GTGGTGATTCATAATAACTGAACGAATCGCA---TGGCACTTGCTGGCGATGGA-TCATTCAAGTTTCTGACCTATCAGCTTCCGACGGTAGGGTATTGGCCTACCGTGGCAATGACGGGTAACGGAGAATTAGGGTTCGATTCCGGAGAGGGAGCCTGAGAAACGGCTACCACATCTAAGGAAGGCAGCAGGCGCGCAAATTACCCAATCCTGACACAGGGAGGTAGTGACAAGAAATAACAATACAGGGCATCCA-TG--TCTTGTAATTGGAATGAGTAGAATTTAAATCCCTTTGCGAGTATCGATTGGAGGGCAAGTCTGGTGCCAGCAGCCGCGGTAATTCCAGCTCCAATAGCGTATATTAAAGTTGTTGCGGTTAAAAAGCTCGTAGTTGGATTTCTGCCGAGGACAACCGGTCCG-CCCT---------CCGGGTGAGTATC-TGGCTTGGCCTGGGCATC-TTCTTGGAGAACGTCGCT--GCACTTGACTGTGTGG-CACGGTA-TCCAGGACTTTTACTTTGAGGAAA-TTAGAGTG-TTTCAAGCAGGCACACG-CCTTGAATACATTAGCATGG-AATAATAAGGTAGGACC-TTGGTTCTATTTT-GTTGGTTTCTAGAGCTGAGGTAATGGTTAATAGGG-ATAG---TTGGGGGCATTCGTATTTAACTGTCAGAGGTGAAATTCTT-GGATTTGTTAAAGACGGACTACTGCGAAAGCATTTG-CCAAGGATGTTTTCATTGATCAAGAACGAAAGTTAGGGGATCGAAGACGATCAGATACCGTCCTAGTCTTAACCATAAACTATGCCGACTAGAGATTGGAGGTCGTTAC-CTGTACGACTCCTTCAGCACCTTATGAGAAATCA-AAG-TCTTTGGGTTCCGGGGGGAGTATGGTCGCAAGGCTGAAACTTAAAGGAATTGACGGAAGGGCACCACCAGGAGTGGAGCCTGCGGCTTAATTTGACTCAACACGGGGAAACTTACCAGGTCCAGACATAGTAAGGATTGACAGATTGATAGCTCTTTCTTGATTCTATGGGTGGTGGTGCATGGCCGTTCTTAGTTGGTGGAGTGATTTGTCTGGTTAATTCCGTTAACGAACGAGACCTTAACCTGCTAAATA-GTTACATGTAACC-TCG-GCTACGTGGGCAACTTCTTAGAGGGACTTTG-TGTGTCTAATACAAGGAAGTTTGAGGCAATAACAGGTCTGTGATGCCCTTAGATGTTCTGGGCTGCACGCGCGCTACACTGATGCGCTCAACGAGTTT-ATGACCTTGCCCGACAGGGTT-GGGTAATCC-TATTAAATCGCATCGTGATGGGGATAGATTATTGCAATTATTAATCTTCAACGAGGAATTCCTAGTAAGCGCAAGTCATCAGCTTGTGCTGATTACGTCCCTGCCCTTTGTACACACCGCCCGTCGC-TCCTACCGATTGAGTGATCCGGTGAATAATTCGGACCGCAGC---ATCGCT---CAGCTC--CTGCGCGACG-CAGTGGGAAGTTTGGTGTCACCTTATCACTTAGAGGAAGGAGAAGTCGTAACAAGG-TTTCCGTAGGTGAACCTGCAGAAGGATC---ATTC------------------------------------------------G--C-GT-G-------CAAAA-TCCAT---------------------------CTTTCTCACCACTT-GT-------G----AACCTC-----GGCTG-T-----------G-A-------G-G-------------C----TC----T-------------------G---C-G--------------TACG---G---A--TGGAGA--TTAAATCGATG-----------------------CCCATG----C-------------G-C-A--G-------AA---ACTC----GAA----------GG-C----A---G-C-AGT-----A--G-GGC-------------G-A-G---GT--------------------GGG-----GT-GTC----------------TTG--C--CCC----------TTCC---T---------T------G----TT-------------------------C-T----C---G-----C-------T--------------G----TC----------------------------ATCCCAT-------------------------------------CTTGACGCTCT--------------------------------TG---CC-----------AGGGAAGC----------------------------CT---GCACTTGGCC-----TCATGGC-----------CT---G---------------CGCTGC---------------YGTGAYTTTGGCAC-----A------ACC-TT-----CAGTGATTGATGTCTTGGCTCGAACAACGATGAAGGGCGCAGCGAACTGTGATAA-GCATTGTGACTTGCAGAATTCCGTGAACC-AAGAGGGACTTGAACGTAAACTGCGCTCCTGGGATAA-CCCTGGGAGCATGCCTAATTC-A--G-------TGTCCA--------------TGCC-A--------ATACA-T----------TC----------TG----G-----C----AA--------C-----GCAGCTC--GC-----T-CTC-----TCTGAG---GCT---------CGYGCGT---T--GCT------------------------AGT-GTGCT-TGCGC------------A---TC-A-G-------------------------GG---T-------GCT----------------------------------TGG--GC----------------C---T-C----T--------------------GA--T---------GT----GC----GCAG----------------------------------------------------------------------A----C-----------------------------------------------------------------------------------AG---A-TGG--GGT-G----CATACCYGA-CT--G-G----------------------------GC--A--------T--G-C---AA------------TGAAA-------G-G---CCT-------------T--TCT---------GC---G-G-------TGT------------G-------------A--TC-C-----CA---TT-----TT--G-G--------TC---T---------------T-G--C------------------A----TG-----------C----C-------------------C-----------TGC---------AA--------CC---CT--------TCCCCTC-----------------------TCA-----TGTCTC---------------------------------------------------------CCTAC--------AA---------G-A--C-----ATG-----AA-ATTAGGTCAGCAAA-CCYGCTGAATTTAAGCATATAAGTAAGCGGAGGATAAGAAACTAAACAGGATTCCCTAAGTAATTGCGAATG-AACAGGGACAAGCTCAGGAT-GGAAATTGGGG-CC-C----CAGGCCTTGAATT-GTAGTCTGGAGAT-GCATTACCAACT-GGGGCGCAGATGTAAGCC-TCTTGAAATAGA-GCATCAATGAGGGCGAGAGTCCC-GTGTGACAT-CTGCA----G-TCCCCAGTGCAC-GGTGTGC-CTTCTGAGAGTCACGTTCCTCGGAATTGGAGCGCAAACTGGGTGGTAAACTTCATCTAAAGCTAAACATGGCTTCGAGACCGA-TAGCAAACAAGTA-CCATGAGGGAAAGATGAAA-AGGACTTTGAGAAGAGAGTTAAA-AGTGCCTGAAATTGCTGAAGGGGAAGCGAATGGGATCAGTGTTA--C-CTGGCA-----TG-AT-TGTCGAA-CGCTC----ATGYGC----------------------------TGGCTTGCTACTCC-AACGCGAGTGTGGTAGTAGGACT-------CAAGT--ATGATGCGTGCGGT-GCC-TCTTGCCTGGTGTGCCAACGCCAGATCGTGGCTGGGGAAACTTGCGGAGAC-ATGG-TAGCTT-GCCCATGGGTGGGTGAAT-GTGTCTG-CTGGAACTCA-AC-C------AT-GGAA-TG-----------------------------------------------------------------------------------------------------------------------------------------------------------------------------------------------------------------------------------------------------------------------------------------------------------------------GTGGCT---GGCG--AAATGG---TTCCATCCGGCCCGTCTTGAAACACGGACC--------------------------------------------------------------------------------------------------------------------------------------------------------------------------------------------------------------------------------------------------------------------------------------------------------------------------------------------------------------------------------------------------------------------------------------------------------------------------------------------------------------------------------------------------------------------------------------------------------------------------------------------------------------------------------------------------------------------------------------------------------------------------------------------------------------------------------------------------------------------------------------------------------------------------------------------------------------------------------------------------------------------------------------------------------------------------------------------------------------------------------------------------------------------------------------------------------------------------------------------------------------------------------------------------------------------------------------------------------------------------------------------------------------------------------------------------------------------------------------------------------------------------------------------------------------------------------------------------------------------------------------------------------------------------------------------------------------------------------------------------------------------------------------------------------------------------------------------------------------------------------------------------------------------------------------------------------------------------------------------------------------------------------------------------------------------------------------------------------------------------------------------------------------------------------------------------------------------------------------------------------------------------------------------------------------------------------------------------------------------------------------------------------------------------------------------------------------------------------------------------------------------------------------------------------------------------------------------------------------------------------------------------------------------------------------------------------------------------------------------------------
Thoracosphaera_heimii_CCCM670                 ---------------------AGTCATATGCTTGTCTCAAAGATTAAGCCATGCATGTCTGAA-ATTAGCTT-CTGAACGGTGAATTTGCAAATGGCTCATTACAACA-GTTATGGTTTATTTGATGGT-CATTCATTACAT-GGATAAC-TGTGGTAATTCTAGAGCTAATACATGCGCC-CAA-ACCCGACTCCGT----GGAAGGGTTG-TGTTTATTAGTTACAGAACCAACCCAGGCTCC---GCCTGGT-TTT-TTGGTGATTCATAATAACCGAACGAATCGCA---TGGCATCAGCCGGCGATGAA-TCATTCAAGTTTCTGACCTATCAGCTTCCGACGGTAGGGTATTGGCCTACCGTGGCAATGACGGGTAACGGAGAATTAGGGTTCGATTCCGGAGAGGGAGCCTGAGAAACGGCTACCACATCTAAGGAAGGCAGCAGGCGCGCAAATTACCCAATCCTGACACAGGGAGGTAGTGACAAGAAATAACAATACAGGGCATCCA-TG--TCTTGTAATTGGAATGAGTAGAATTTAAATCCCTTTATGAGTATCGATTGGAGGGCAAGTCTGGTGCCAGCAGCCGCGGTAATTCCAGCTCCAATAGCGTATATTTAAGTTGTTGCGGTTAAAAAGCTCGTAGTTGGACTTCTGCCGAGGACGACCGGTCCG-CCCT---------CTGGGTGAGTATC-TGGCTCGGCCTGGGCATC-TTCTTGGAGAACGTATCT--GCACTTGACTGTGTGG-TGCGGTA-TCCAAGACTTTTACTTTGAGGAAA-TTAGAGTG-TTTCAAGCAGGCACACG-CCTTGAATACATTAGCATGG-AATAATAAGATAGGACC-TTGGTTCTATTTT-GTTGGTTTCTAGAGCTGAGGTAATGATTAATAGGG-ATAG---TTGGGGGCATTCGTATTTAACTGTCAGAGGTGAAATTCTT-GGATTTGTTAAAGACGGACTACTGCGAAAGCATTTG-CCAAGGATGTTTTCATTGATCAAGAACGAAAGTTAGGGGATCGAAGACGATCAGATACCGTCCTAGTCTTAACCATAAACCATGCCGACTAGAGATTGGAGGTCGTTAT-CTATACGACTCCTTCGGCACCTTATGAGAAATCA-AAG-TCTTTGGGTTCCGGGGGGAGTATGGTCGCAAGGCTGAAACTTAAAGGAATTGACGGAAGGGCACCACCAGGAGTGGAGCTTGCGGCTTAATTTGACTCAACACGGGGAAACTTACCAGGTCCAGACATAGTAAGGATTGACAGATTGATAGCTCTTTCTTGATTCTATGGGTGGTGGTGCATGGCCGTTCTTAGTTGGTGGAGTGATTTGTCTGGTTAATTCCGTTAACGAACGAGACCTTAACCCGCTAAATA-GTTACATGTAACC-TCG-GTTACATGGGCAACTTCTTAGAGGGACTTTGC-GTGTCTAACGCAAGGAAGTTTGAGGCAATAACAGGTCTGTGATGCCCTTAGATGTTCTGGGCTGCACGCGTGCTACACTGACGCATTCAACGACTTT-ACGACCTTGCCCGGAAGGGTT-GGGTAATCT-TCTGAAAATGCATCGTGATGGGGATAGATTATTGCAATTATTAATCTTCAACGAGGAATTCCTAGTAAGCGCGAGTCATCAGCTCGTGCTGATTACGTCCCTGCCCTTTGTACACACCGCCCGTCGC-TCCTACCGATTGAGTGATCCGGTGAATAATTCGGACTGCAGC---AGCGCC---CAGCTC--CTGGGTGCTG-CAGTGGAAAGTTTGGTG-AACCTTATCACTTAGAGGAAGGAGAAGTCGTAACAAGG-TTTCCGTAGGTGAACCTGAGGAAGGATC---ATTC------------------------------------------------G--C-AC-G-------CA----TCCAA--------------------------CCAT-T--GCCA-CT-GT-------G----CACCATT----TGGGG-T-----------G-A-------G-C-------------T----TC----T-------------------G---A-G--------------C--G---G---G-GG---GT--G----GAGAT------CATAT-CAAC-GCCG---CCC--G----T-------------G-C-A--G-------AC---GCTT----GAA----------GG-C----G---G-A--A------G--G--GC-------------G-G-G---AT--------------------GGG-----T--GC-T-CG------------TCA--C--CTC----------CTTC---C---------T------G----TT-------------------------C-C----T---C-----T-------C--------------G----CC----------------------------AAGGCCCTCTCGT---------AACCTTTACGGTATCAC-----CACTGTATACA--------------T------------CG---AA---GC-----------GCT----T----------------------CG----GC---GT------TT-----CTTT-GA-----------CA---A----------------CTT-----------------------------AC-----A------ACT-TT-----CAGCGATCGATGTCTCGGCTCGAACAACGATGAAGGGCGCAGCGAACTGTGATAA-GCATTGTGAATTGCAGAATTCCGAGAACC-AATAGAACCTTGAACGCAAACTGCGCTTTCGGGATAT-CCCTGAAAGCATGCCTGCTTC-A--G-------TGTCCA--------------TTGA-C--------CTTCA-T----------TC----------CG----G-----C----AG--------C-----GCTT--C--CG-----A-CGT------CGTCG---GCG------------ACGC---T--GTC-------------------CGAG-TGT-GTTCT-TGTGC------------G---TT-A-G-------------------------GG-----------GCG--------CG--------------------AATATGG--GC----------------C---C-C----T--------------------GA--C---------GC----AT-----GCA----------------------------------------------------------------------G----A-----------------------------------------------------------------------------------TG---A-TGG--GGA-A----CT---------C--T-T----------------------------GG--G--------G--G-T---AC----------------G-------C-A---ACT-------------C--GCT---------CG---T-C--------GT---CTCC-------------------G--AC-C-----GA---AC-----TG--G-T--------TG---CG------CCA-----T-C--C------------------C----CTCG--------GC----A-------------------G-----------GGT---------GG--CC----CC---GCA-----GTCCTTCAC-----------------------ACG-----TGCCCC----GCG----------GCA--------------C------------GT--------CCTTC--------GA---------G-A--C-----ATG-----AA-GTTAGGTCAGCAAA-CCCGCTGAATTTAAGCATATAAGTAAGCGGAGGATAAGAAACTAAATAGGATTCCCTCAGTAATGGCGAATG-AACAGGGAATAGCTCAGGAT-GGAAATCGGGG-CC-C----CAGGCCTTGAATT-GTAATCTGGAGAA-GCACCACCAACT-GGGGCGCAGATGTAAGCC-TCTTGGAAAAGA-GCATCGGAGAGGGTGAGAGTCCC-GTCTGGCAT-CTGCA----G-TCCCTAGTGTAC-GGTGTGC-TTTCTAAGAGTCACGTTCCTCGGGATTGGAGCGCAAATCGGGTGGTAAATTTCATCTAAAGCTAAATATTGCTTCGAGACCGA-TAGCAAACAAGTA-CCATGAGGGAAAGATGAAA-AGGACTTTGAGAAGAGAGTTAAA-AGTGCCTGAAATTGCTGAAGGGGAAGCGAATGGGACCAGTGAAA--C-TTGGCA-----AG-AT-TGTCATG-TGCTA----GCGGGA----------------------------TTGCTTGCCACCTC-AACGCAAGTGTGGTGGTGAGTCT-------TGAAC--GGGACGCACGTGGT-GCT-TCTTGCTTGGCGTGTCATCGGCGCTCCGTGGCTGGGGAGAACCTCAGGGAC-GTGG-TAGCCT-GCCCCCGGGTGGGTGAAT-GTGCTTG-GTGGGCCTCA-CC-T------GC-GGAC-TG-----------------------------------------------------------------------------------------------------------------------------------------------------------------------------------------------------------------------------------------------------------------------------------------------------------------------CTCGAC---GGCT--AAATGG---TCCCATCCGACCCGTCTTGAAACACGGACCAA-GGAGTCTA-ACATATGTGCGAGT-TCACGGGTGGTT-AAGCCTGCTCGCGTAATGAA-AGTGACTG-CTGGGA----------------ATCT-TGCACCAGCAACCGACC--AATCGATTGTGAGAGGTTTGAGTATGAGCATATCTGTTAGGACCCGAAAGATGGTGAACTATGCCTGTGAAGGGCAAACTCAGGGGAAACTCTGATGGAGGCTCGTAGCGATACTGACGTGCAAATCGTTCGTCATACATGGGTATAGGGGCGAAAGACTAATCGAACCATCTAGTAGCTGGTTCCCTCCGAAGTTTCCCTCAGGATAGCTGGAG---T-TGAACAGTTTTATCAGGTAAAGCGAATGACTAGAGGAATCGGGGACGCGT-TGTCCTCGACCTATTCTCAAACTTTAAATGGGTAAGATC--CAGTGGTTACTTGGGTGAACT-TCTGGGATAAATGAC--AACTCTAAGTGGGCCA-TTTTTGGTAAGCAGAACTGGCGATGAGGGATGAACCTAACGTTGGGTTAAAGTGCTTAACTGCTC-GCTCATCAGATACCATAAAGGGTGTTGGTTCATTTTAACAGCAGGACGGTGGTCATGGAAGTCGAAATCCGCTAAGGAGTGTGTAACAACTCACCTGCCGAA-TGGACTAGCCCCGAAAATGGATGGCGCTCAAGCGGGTG---------------------------------------------------------------------------------------------------------------------------------------------------------------------------------------------------------------------------------------------------------------------------------------------------------------------------------------------------------------------------------------------------------------------------------------------------------------------------------------------------------------------------------------------------------------------------------------------------------------------------------------------------------------------------------------------------------------------AGCTGAGCAGAAGCTACTTGACGCCTCCTG--GTGGATAGTGGATTCGTGCATGGCGAGAACTACCGGACAAGGAATGCCTCTC--------------------GGGGC-GTTCCCTGTGCAATGAACAACCAACTCAGAACTGGAGCGGACAAGGGGAATCCGACTGTTTAATTAAAAC-AAAGCATTGCGATGGCCTCAAAAGGTGTTGACGCAATGTGATTTCTGCCCAGTGCTCTGAATGTC-AAAGTGATGAAATTCAATCAAGCGCGGGTAAACGGCGGGAGTAACTATGACTCTCTTAAGGTAGCCAAATGCCTCGTCATCTAATTAGTGACGCGCATGAATGGATTAACGAGATTCCCACTGTCCCTATCTACTATCTAGCGAAACCACAGCCAAGGGAACGGGCTTGGGATAATCAGCGGGGAAAGAAGACCCTGTTGAGCTTGACTCTAGTCCGACTTTGTGAAATGACTTAGGAGGTGTAG-CATAAGTGGGAGCTCTGGCGATCTTGAAATACCACTACTC------------TTAATGTTATTTTACTTATTCCGTTAAACTGAAACTCGCACC------ACAG--CGAGGTTTGGATCTAAGGTCGTCTCTTCTGATGGTTGATCTGTGCGGAAGACATAGTCAGGTGGGGAGTTTGGCTGGGGCGGCACATCTGTTAAATGATAACGCAGGTGTCCTAAGGTGAGCTCAATGAGAACAGAAATCTCATGTTGACCAAAAGGGGAAAAGCTCGCTTGATTTTGATTTTCAGTACGAATACAAACTGTGAAAACATGGCCTATCGATCCTTTAGGTCTGAGAAATGTTCAGCTAGAGGTGTCAGAAAAGTTACCACAGGGATAACTGGCTTGTGGCAGCCAAGCGTTCATAGY----------------------------------------------------------------------------------------------------------------------------------------------------------------------------------------------------------------------------------------------------------------------------------------------------------------------------------------------------------------------
Kryptoerpidinium_triquetrum_GeoB459            ------------------------------------TCARRGATTAAGCCMTGMATGTCTCGGTATAAGCTC-TAGTCTRGCGAAACTGCGAATGGMTCATTACMMCA-GTTATRACCTATTTGATGGY-CATTC-CTACAT-GGATAAC-TGTGGTAATTCTAGAGCTAATACATGCTAC-AGA-ACTCGACTCTGC----GGAAGGGTTG-CGCTTACTAGCCACAGAACCAACGCAGGCTCT---GCCTGAT-TGT-TTGGTGAGTCATGGTACGACAATGAATTGCA---CAGCACCAGCTGGCGATAGA-TCATTCAGGCTTCTGACCTATCAGCTTTCGACGGTAGGGTATTGGCTTACCGTGGCGATGACGGGTAACGGAGAATTAGGGTTCGATTCCGGAGAGGGAGCCTGAGAAATGGCTACCACATCTAAGGAAGGCAGCAGGCGCGCAAATTACCCAATTCTGACACAGGGAGGTAGTGACAAGAAATAACAATACRGGGCATCCA-TG--TCTTGTAATTGGAATGAGTGTGATTTAAACCCCTTTATGAGTATCGATTGGAGGGCAAGTCTGGTGCCAGCAGCCGCGGTAATTCCAGCTCCAATAGCGTATATTAAAGTTGTTGCGGTTAAAAAGCTCGTAGTTGGATTTCTGCCGAGGACGACCGGTCCG-CCCT---------TCGGGTGAGTATC-TGGCTCGACCTGGGCATA-TTCTTGGAGAACGCAGCT--GCVCTTGATTGTGCGG-TGCGGCA-TTCAAGACATTTACTTTGAGGAAA-TTAGAGTG-TTTCAAGCAGGCGCATG-CCTTGAATACATTAGCATGG-AATAATGACATAGGGCC-TTGGTTCTATTTT-GTTGGTTTCTAGAGCTGAGGTAATGATTGATAGGG-ATGG---TTGGGGGCATTCGTATTTAACTGTCAGAGGTGAAATTCTT-GGATTTGTTAAAGACGGCCTACTGCGAAAGCATTTG-CCAAGGATGTTTTCATTGWTCAAGAACGAAAGTTAGGGGATCGAAGACGATCAGATACCGTCGTAGTCTTAACCATAAACTATGCCGACTAGAGATTGGAGGKCGTTTT-YCATATGACCCCTTCAGCACCTTATGAGAAATCA-AAG-TCTTTGGGTTCCGGGGGGAGTATGGTCGCAAGGCTGAAACTTAAAGGAATTGACGGAAGGGCACCACCAGGAGTGGAGCCTGCGGCTTAATTTGACTCAACACGGGGAAACTTACCAGGTCCAGACATAGTAAGGATTGACAGATTGATAGCTCTTTCTTGATTCTATGGGTGGTGGTGCATGGCCGTTCTTAGTTGGTGGAGTGATTTGTCTGGTTAATTCCGTTAACGAACGAGACCTTAACCTGCTAAATA-GTTACTCGTAACC-TCG-GTTACGTGGGCAACTTCTTAGAGGGACTTTG-TGTGTCTAACGCGAGGAAGTTTGAGGCAATAACAGGTCTGTGATGCCCTTAGATGTTCTGGGCTGCACGCGCGCTACACTGATGCGCTCAACGAGTTT-ATGACCTAGCCCGAGAGGGCC-GGGTAATCT-TGTTAAACCGCATCGTGATGGGGATCGATTATTGCAATTATTAATCTTCAACGAGGAATTCCTAGTAAGCGCGAGTCATCAGCTCGTGCTGATTACGTCCCTGCCCTTTGTACACACCGCCCGTCGC-TCCTACCGATTGAGTGATCCGGTGAATAATACAGACCGCAGC---GCTTAT---CAGTTC--CTGAAAAGTG-CAGCGGGAAGTTTGGTG-AACCTTATCACTTAGAGGAAGGAGAAGTCGTAACAAGG-TTTCCGTAGGKGAACCTGCGGAAGGATC---ATTC------------------------------------------------A--T-GC--------------------------------------------------------------GC-------G----------------ATCCCT-----------G---------GAC-------------TA---CA----T-------------------G---C-A--------------T-CGACGG---T--G-------T----GAGAC---------------TTCGC----ACTCTG----T-------------G-C-G--T-------GA---GCCT----CGA--------GGGG-T--CTG---G-T------------TATGC-------------G-G-G--------------------------GTC---TT---------------------CTG--G--C--------------TC-------------T------G----TT-------------------------GGT--------A-----C-------CTCTTTCGGCTCTTCGCTCGCC----------------------------ATTCGTT-------------------------------------TAAGGATCCTG--------------------------------------------------------------------------------------AC---CC------CT-----CG--------------------------------------GATG----------------------------GT-----G----ATACT-TT-----TAGCGATGGATATTTCGGCTCGGACAACGATGAAGAGCGCAGCGAAGTGCGAGAA-GCACTGCGAATTGCAGAATTCCGCGAGTC-AATTGAAATTTGAATGCATGCTGCGCTTTCGGG-CAG-GCCTGAAGGCATGCCTGCTTC-A--G-------CGTCTGCCCTGCTACTTGTGTGCTTTC-------CGCGCGT----------GC----------TG----G-----A----AG--------C--------------AT-----C-C------------------------------------------------------------------------GAGCTGTGAGT------------A---TCCA-G-------------------------GA-----------GTCTTTC-----------------------------------GC----------------T---C-C----T-------------------TGA--T---------GCCCGAAG-----CTG---------------------------------------------------------------------------------------------------------------------------------------------------------------------------GAC-G--------------------------------------------------------------A--A---------------------------------G---ACT----------------------------GAACCG-C---------------------------------------AG-T----AGT--------------GGA--------TG---C---------------T-C--C------------------G----GA-----------C----G-------------------A-----------CAT---------GC--------GGTGCTGG---------------------------------------GCTTTCGATCCTCACCTCT----------CCC-------------------------------------TGCGC--------AA---------G-A--C-----ATG-----AA-GCCAGGCTCGGGCA-CCCGCTGAATTTAAGCATATCAATAAGCGGAGGAT-CGGAACTAAACAGGATTCCCTTAGTAATGGCGAATG-AACAGGGATGCGCTCGGACT-GGGAATCGTGG-CCT-----TCGGCTTTGACTT-GTAGTCTGTAGTT-GCAAAGCTAACA-GAGGCGCAGGCGAAAATC-TGTTGGAATATT-G-GGCATAGAGGGTGAGAGTCCC-GTCCGCCAT-GCGCA----G-TCCTCCGTGTAC-AGCTTGT--GCCAAAGAGTCGCGCTCCTCGGGAGTGGAGTGCAAAGCGGGTGGTAAATTTCATCCGAAGCTAAATACATGTTCGAGATCGA-CAGTGGACAAGTA-CCATGAGGGAAAGGTGAAA-AGGACTTTGAAAAGAGAGCTAAA-AGGACATGAATTCGCTGAAAGGGAAGCGAATGGGACTAGACGCG--T-TGGGCG-----AG-AT-TGCAGC--CATGT----TTGCGA----------------------------GGCCCTGCCGGTTT-GGTACAAACACTGCGGCGGGTTG-------CGAGC---AATGATTCGTTGT-GTC-TCTCGTTCAGCATGCGACCCGTAGCGCATCTTTGAAGACAACGTTTGT----GTGC-GGAATC-CTTCCCTGGCGGGTGTGC-ACGCTGGTACGAAATCCA-TC-G------AT-GCGC-TG-----------------------------------------------------------------------------------------------------------------------------------------------------------------------------------------------------------------------------------------------------------------------------------------------------------------------CTTGGT---TGCG--ACTTAG---TTTCCTTCGACCCGTCTTGAAACACGGACCAA-GGAGTCTA-ACACGTGTGCGAGT-CTGGGGGGAC---ACACCCAGGAGCGAAACGAA-AGTGAGAG-CCGGGA---------------CTTCGCCGCACCGGCAACCGACT--GACCAATTGTGGGAGGTTTGAGTATGAGCACACATGCTAGGACCCGAAAGATGGTGAACTATGCCTGTGAAGAGTAAACTCAGGGGAAACTCTGATGGAGGCTCGTAGCGATACTGACGTGCAAATCGTTCGTCAAACATGGGTATAGGGGCGAAAGACTAATCGAACCATCTAGTAGCTGGTTTCCTCCGAAGTTTCCCTCAGGATAGCTGGAG---T-TGAACAGTTGTTTCAGGTAAAGCGAATGATTAGAGGAATCGGGGGCGCGT-AGCCCTCGACCTATTCTCAAACTTTAAATGGGTACGAGC--CAATGGTTGCTTAGGTGAACT-TTTGGGAGAAATGAC--GACTCTAAGTGGGCCA-CTTTTGGTAAGCAGAACTGGCGATGAGGGATGAACCTATCGTTGGGTTAAGGCGCTGAACTGCCC-GCTCATTCGATACCACAAAGGGTGTTGGTTCATTTTAACAGCAGGACGGTGGTCATGGAARTCGAAATCCGCTAAGGAGTGTGTAACAACTCACCTGCCGAA-TGGACTAGCCCCGAAAATGGATGGCGCTCAAGCGTGTGGCCAATWCCCGACCATCKTTGCMGTG-----------CTK-TAGVAWCRAMRAGHAKGAGGGSGT-GGGGGTK-----------------------------------------------------------------------------------------------------------------------------------------------------------------------------------------------------------------------------------------------------------------------------------------------------------------------------------------------------------------------------------------------------------------------------------------------------------------------------------------------------------------------------------------------------------------------------------------------------------------------------------------------TGAGCAGAAGCTACATGCGTGCCTTCG--GTGGAGAGTGGATTCGCGCACGGTAAGCATWGCSGGGCAAGGARTGTTCTTC--------------------GAGAG-TGTCCTTGCGCGAKGAACGGKCGACTCAGAACTGGAGCGGACAAGGGGAATCCGACTGTTTAATTAAAAC-AAAGCATTGCGATGTTCTCAACAGGTGCTGACGCAATGTGATTTCTGCCCAGTGCTCTGAATGTC-ARAGTGAWGAAATTCAAGCAAGCGCGGKTWAACGGCGGGAGTAACTATGACTCTCTTAAGGTAGCCAAATGCCTCGTCATCTAATTAGTGACGCGCATGAATGGATTAACGAGATTCCCACTGTCCCTATCTACTATCTAGCGAAACCACAGCCAAGGGAACGGGCTTGGGATAATCAGCGGGGAAAGAAGACCCTGTTGAGCTTGACTCTAGTCCGACTTTGTGAAGTGACTTAGGAGGTGTAG-CATAAGTGGGAGCCAT-GCSATCTTGAAATACCMCTACTC------------TTAATGTCWYTTTACTTATTCCGTAAGACTGAGGCCTGCACT------CTTG--CAGGTTTCCGATTAAAG---GCGTTTTTCGAATGCTGATCTGCGCGGAAGACATAGTCAGGTGGGGAGTTTGGCTGGGGCGGCACATCTGTTAAATGATAACGCAGGTGTCCTAAGGTGAGCTCAATGAGAACAGAAATCTCATGTTGACCAAAAGGGKAAAAGCTTGCTTGATTTTGATTTTCAGTACGAATACAAACTGCGAAAGCATGGCCTATCGATCCTTTAGGTTTGAGAARTGTTCAGCTAGAGGTGTCAGAAAAGTTACCACAGGGATAACTGGCTTGTGGCAGCCAAGCGTTCATAG-----------------------------------------------------------------------------------------------------------------------------------------------------------------------------------------------------------------------------------------------------------------------------------------------------------------------------------------------------------------------
Unruhdinium_penardii_Jiulongjiang                  ------------------------------------------ATTAAGCCATGCATGTCTCAGTATAAGCTT-TTACATGGCGAAACTGCGAATGGCTCATTAAAACA-GTTATAGTTTATTTGATGGT-CAATTTCTACAT-GGATAAC-TGTGGTAATTCTAGAGCTAATACATGCGCC-CAA-ACCCGACTCCGT----GGAAGGGTTG-TATTTATTAGTTACAGAACCAACCCAGGTTC----GCCTGGC-CCT-TTGGTGATTCATAATAAACGAACGAATTGCA---CAGCTTCAGCTGGCGATGGA-TCATTCAAGTTTCTGACCTATCAGCTTCCGACGGTAGGGTATTGGCCTACCGTGGCAATGACGGGTAACGGAGAATTAGGGTTCGATTCCGGAGAGGGAGCCTGAGAAACGGCTACCACATCTAAGGAAGGCAGCAGGCGCGCAAATTACCCAATCCTGACACAGGGAGGTAGTGACAAGAAATAACAATACAGGGCAACCA-TG--TCTTGTAATTGGAATGAGTAGAATTTAAATCCCTTTACGAGTATCCATTGGAGGGCAAGTCTGGTGCCAGCAGCCGCGGTAATTCCAGCTCCAATAGCGTATATTAAAGTTGTTGCGGTTAAAAAGCTCGTAGTTGGATTTCTGCCGAGGACGACCGGTCCG-CCCT---------CTGGGTGAGTATC-TGGCTCGGCCTGGGCATC-TTCTGGGGGAACGTATCT--GCACTTCATTGTGCGG-TGCGGTA-CTCAAGACTTTTACTTTGAGGAAA-TTAGAGTG-TTTCAAGCAGGCAAACG-CCTTGAATACATTAGCATGG-AATAATAAGATAGGACC-TCGGTTCTATTTT-GTTGGTTTCTAGAGCTGAGGTAATGATTAATAGGG-ATAG---TTGGGGGCATTCGTATTTAACTGTCAGAGGTGAAATTCTT-GGATTTGTTAAAGACGGACTACTGCGAAAGCATTTG-CCAAGGATGTTTTCATTGATCAAGAACGAAAGTTAGGGGATCGAAGACGATCAGATACCGTCGTAGTCTTAACCATAAACCATGCCGACTAGAGATTGGAGGTCGTTAT-CCGTACGACTCCTTCAGCACCTTATGAGAAATCA-AAG-TCTTTGGGTTCCGGGGGGAGTATGGTCGCAAGGCTGAAACTTAAAGGAATTGACGGAAGGGCACCACCAGGAGTGGAGCCTGCGGCTTAATTTGACTCAACACGGGGAAACTTACCAGGTCCAGACATAGTAAGGATTGACAGATTGATAGCTCTTTCTTGATTCTATGGGTGGTGGTGCATGGCCGTTCTTAGTTGGTGGAGTGATTTGTCTGGTTAATTCCGTTAACGAACGAGACCTTAACCTGCTAAATA-GTGACACATTACC-TCG-GTAATGTGGGTTACTTCTTAGAGGGACTTTGC-GTGTCTAACGCAAGGAAGTTTGAGGCAATAACAGGTCTGTGATGCCCTTAGATGTTCTGGGCTGCACGCGCGCTACACTGATGCGCTCAACGAGTTT-ATGACCTTGCCCGGAAGGGTT-GGGTAATCT-TGTTAAAACGCATCGTGATGGGGATAGATTATTGCAATTATTAATCTTCAACGAGGAATTCCTAGTAAGCGCGAGTCATCAGCTCGTGCTGATTAAGTCCCTGCCCTTTGTACACACCGCCCGTCGC-TCCTACCGATTGAGTGATCCGGTGAATAATTCGGACTGCAGC---ATTTGT---CAGTTC--CTGACTTATG-CCGTGGAAAGTCTAGTG-AACCTTATCACTTAGAGGAAGGAG--------------------------------GCGGAAGGATC---ATTC------------------------------------------------G--C-AC-G-------CAAAT-TGCA--------------------------------TCCGCCACATTGT-------G----AGTTTT-----GGGCG-T-----------G-G-------G-G-------------T----TC----T-------------------G---C-C--------------T--G---T---G--T---GT--G---------------------TAAAGAAC----ACT--G----T-------------G-C-G--G-------AA---GCTC----GAA----------GG-C----A---G-C--G------G--G--GC-------------G-G-T---GT--------------------GGGCGATCCT-CTTTCTT------------AAG--GGGCGC--------CTCCGC--AC---------T------G----TT-------------------------C-T----C---G-----C-------T--------------G----TC----------------------------ACATACCTTCCAC---------CATTCTTGGAAACC--------TGTCTTCCTGC--------------------------------TC---GC-----------AACTT-------------------------------CT---GT------TG-----A-----------------CGAAAG---------------CTTT-----------------------------AC-----A------ACT-TT-----CAGCGACGGATATCTCGGCTCAAACAACGATGAAGGGCGCAGCGAAGTGTGATAA-GCATTGTGAATTGCAGATTTCCGTGAGCC-AATAGAAACCTGAACGCATCCTGCGCTTTCGGGATAT-TCCTGAAAGCATGCCTGCTTC-A--G-------TGTCTA--------------------------CTTCTTTCT----------GC----------CA----G-----C----GA-----GGCG--------------CTC----G-CCT----ATGAGGCA--AGC------------TCGT---C--GCT---------------------CG-----GCGTCGTGTGT------------G---TT-AGGATT----------------------GGCGACT------GTCTC------------------------TCTGAGGCAGCGTGC----------------CGAGC-T----T--------------------GA--C---------GC----AT-----GGA----------------------------------------------------------------------A----------------------------------------------------------------------------------------GG-----TATGTGTG-A---------------G--C-T----------------------------TG--C--------C--CAC---TT----------------C-------G-C---AAT----------------GTAT-------TGA---T-T--------GC---TTCTAT-----------------G--CA-G----CTC--------TTTG--CTT--------TG---C---------------G-A--G------------------GAAGCGG-----------C----A-------------------A-----------GGC---------TC--------ACTTGCTT--------------------------------------------------------------------TCG--------------C----------------------ACCACCTAACCTCAA---------G-A--C-----ATG-----AA-GCCAGGTCAGCAAA-CCCGCTGAATTTAAGCATATCAAT----GGAGGATAAGAAACTAAACAGGATTCCCTCAGTAATGGCGAATG-AACAGGGATGAGCTCAGCTT-GAAAATCGGGG-CCT-----CTGGCCTTGAATT-GTAGTCTGGAGAG-GCATCGCCAACG-GAGGCGCAGGTGTAAGCC-TTTTGGAAAAT--GCATCAATGAGGGTGAGAATCCC-GTATGTCAC-CTGTA----GC-CCTTCGTGAAC-GGCATGT-CTTCTAAGAGTCGTGTTCCTCGGGATTGGAGCGCAAATTGGGTGGTAAATTTCATCTAAAGCTAAATACAGGTTTGAGACCGA-TAGCAAACAAGTA-CCATGAGGGAAAGATGAAA-AGGACTTTGGAAAGAGAGTTAAA-AGTGCTTGAACTTGCTGAAAGGGAAGCGCATGGAACCAGTTCGT--C-TTGGCG-----AG-AT-TGTGGCG-CATAA----TCGTGA----------------------------CGGCATGCTGCTCC-AGCGCAAGCGGAGTGGCAGGTCT-------TAAGC---GAGCTTGCGCTGT-GCT-TCTTGCCTTGCATGTCATCGGCATCCCACTCGTG-TGACAATCCCAGGGAC-ATGG-AAGCAT-GGCTGCGGCCGTGTGAAT-GTGCTTG-GC-GAACGCA-CT-G------GT-GTGC-TG-----------------------------------------------------------------------------------------------------------------------------------------------------------------------------------------------------------------------------------------------------------------------------------------------------------------------CTTGCT---GACT--AAATGG---TTTCCTGCGACCCGTCTTGA------------------------------------------------------------------------------------------------------------------------------------------------------------------------------------------------------------------------------------------------------------------------------------------------------------------------------------------------------------------------------------------------------------------------------------------------------------------------------------------------------------------------------------------------------------------------------------------------------------------------------------------------------------------------------------------------------------------------------------------------------------------------------------------------------------------------------------------------------------------------------------------------------------------------------------------------------------------------------------------------------------------------------------------------------------------------------------------------------------------------------------------------------------------------------------------------------------------------------------------------------------------------------------------------------------------------------------------------------------------------------------------------------------------------------------------------------------------------------------------------------------------------------------------------------------------------------------------------------------------------------------------------------------------------------------------------------------------------------------------------------------------------------------------------------------------------------------------------------------------------------------------------------------------------------------------------------------------------------------------------------------------------------------------------------------------------------------------------------------------------------------------------------------------------------------------------------------------------------------------------------------------------------------------------------------------------------------------------------------------------------------------------------------------------------------------------------------------------------------------------------------------------------------------------------------------------------------------------------------------------------------------------------------------------------------------------------------------------------------------------------------------
Durinskia_oculata_GeoM662                     ---------------------------------------------AAGCCATGCATGTCTCAGTATGAGTCT-TTACACGGCGAAACTGCGAATGGCTCATTAAAACA-GTTATAATTTATTTGATGGT-CACTCGTTACAT-GGATAAC-TGTGGTAATTCTAGAGCTAATACATGCACC-CAA-ACCCGACTTCGC----GGAAGGGTTG-TGTTTATTAGTTACAGAACCGACCCAGGCTT----GCCTGGA-CAT-GTGGTGACTCATGATAAACCAATGAATTGCA---TGGCATCAGCCGGCGATAAA-CCATTCAAGTTTCTGACCTATCAGCTTCCGACGGTAGGGTATTGGCTTACCGTGGCAATGACGGGTAACGGAGAATTAGGGTTCGATTCCGGAGAGGGAGCCTGAGAAACGGCTACCACATCTAAGGAAGGCAGCAGGCGCGCAAATTACCCAATCCTGACACAGGGAGGTAGTGACAAGAAATAACAATACAGGGCATCCA-TG--TCTTGTAATTGGAATGGGTAGAATTTAAATCCCTTTACGAGTATCGATTGGAGGGCAAGTCTGGTGCCAGCAGCCGCGGTAATTCCAGCTCCAATAGCGTATATWAAAGTTGTTGCGGTTAAAAAGCTCGTAGTTGGATTTCTGCCGAGGACGACCGGTCCG-CCCT---------CCGGGTGAGCATC-TGGCTCGGCCTAGACATC-TTCTTGGGGAGCGTATCT--GCACTTCATTGTGTGG-KGCGGTA-TCCAAGACTTTTACTTTGAGGAAA-TTAGAGTG-TTTCAAGCAGGCCCACG-CCTTGAATACATTAGCATGG-AATAATAAGGTAGGACC-TCGGTTYTATTTT-GTTGGTTTCTAGAATTGAGGTAATGATTWATAGGG-ATAG---TTGGGGGCATTCGTATTTAACTGTCAGAGGTGAAATTCTT-GGATTTGTTAAAGACGGACTACTGCCAAAGCATTTG-CCAAGGATGTTTTCATTGATCAAGAACGAAAGTTAGGGGATCGAAGACGATCAGATACCGTCGTAGTCTTAACCATAAACCATGCCGACTAGAGATTGGAGGTCGTTAT-CTGTACGACCCCTTCAGCACCTTATGAGAAATCA-AAG-TCTTTGGGTTCCGGGGGGAGTATGGTCGCAAGGCTGAAACTTAAAGGAATTGACGGAAGGGCACCACCAGGAGTGGAGCCTGCGGCTTAATTTGACTCAACACGGGGAAACTCACCAGGTCCAGACATAGTAAGGATTGACAGATTGATAGCTCTTTCTTGATTCTATGGGTGGTGGTGCATGGCCGTTCTTAGTTGGTGGAGTGATTTGTCTGGTTAATTCCGTTAACGAACGAGACCTTAACCTGCTAAATA-GTTACACATAACC-TCG-GTTATGTGGGCAACTTCTTAGAGGGACTTTG-TGTGTCTAACATAAGGAAGTTTGAGGCAATAACAGGTCTGTGATGCCCTTAGATGTTCTGGGCTGCACGCGCGCTACACTGATGCGTTCAACGAGTTT-ATGACCTTGCCCGGAAGGGTT-GGGTAATCT-TGTTAAACCGCATCGTGATGGGGATAGATTATTGCAATTATTAATCTTCAACGAGGAATTCCTAGTAAGCGCGAATCATCAGTTCGTGCTGATTACGTCCCTGCCCTTTGTACACACCGCCCGTCGC-TCCTACCGATTGAGTGATCCGGTGAATAATTCGGACTGCAGC---AGCCTC---CAGATC--CTGGCGGCTG-CAGCGGAAAGTTTCGTG-AACCTTATCACTTAGAGGAAGGAGAAGTCGTAACAAGG-TTTCCGTAGGTGAACCTGCGGAAGGATC---ATTC------------------------------------------------G--C-AC-G-------CA----TCCAA--------------------------------ATGTTATTT-GT-------G----AATTCC-----TGGCG-T-----------G-A-------G-G-------------C----TT----T-------------------G---C-A--------------T--GTGCG---G--T-------------------------------TTATGC----CCT--A----T-------------G-C-A--A-------AG---GCTC----GAG----------GG-C----A---G-C--GT-----G--G--GC-------------TTG-T---CT--------------------GGG-----T--GCTTG--------------TCA--C--CTC----------CTGC---T---------G------G----TC---------------------------C----T---GT----C-------T--------------G----TC----------------------------ACCCAACCCG----------------------------------TTCTGCTTGTG---------------------------ATATATG---AT-----------TGT---------------------------------AT---AC------CT-----CTTGG-------------CGATTT---------------GGTA-----------------------------AC-----A------ATT-TT-----CAGCGACGGATACCTCGGCTCAAGCAACGATGAAGGGCGCAGCGAAGTGTGTTAA-GCTTTGTGAATTGCAGAATTCCGTGAGTC-AATGGGATCCTGAATGCAAATTGCGCTTTCGGGATAA-GCCTGAAAGCTTACCTGCTTC-A--G-------TGTCTA--------------TTC-----------CCCTTCT----------GC----------CGCT--G-----A----CG--------T--------------GC-----A-GCC------CGCTGT--CGC--------------GCCTTC--GGC----------------------------GTCT--TGTGC------------G---TT-A-A-------------------------GC-----------CTCTCT-------------------------------CTGGCGG---------------AC---T------T--------------------GA--C---------GC----AT----CGAA----------------------------------------------------------------------GGATTT-----------------------------------------------------------------------------------GGAAAACTCTCAGCT-C----------TTACTTTGC-A----------------------------AA--G--------C--G-CTTGGC----------------G-------C-AATCACC----------TTAGGGGCC---------GG--GA-T--------GT--------------------------ATCCA-T---------------------TGC--------GG---TG--------------T-G--C------------------G----CAACTC-------G----C-------------------G-----------CTT---------TG--------GA--------------------------------------------------------------------------GCC--------------------------------------------------AA---------G-A--C-----ATG-----AA-GCTAGGCCGGCAAA-CCCGCTGAATTTAAGCATATAAGTAAGCGGAGGAAAAGAAACTAAAGAGGATTCCCCTAGTAATGGCGAATG-AACAGGGATAAGCTCGGCTT-GGGAATCAAGA-CCT-----TCGGTCTTGAATT-GTAGTCTGGAGAC-GTGTTGCCAACG-GAGGCGCAGGTGTAAGCC-TCTTGAAAAAGA-GCATCAACGAGGGTGAGAGTCCC-GTTTTTCAT-CTGTA----G-TCCCATGTGTTC-GGCGCAT-GTTCTAAGAGTCACGCACCTCGGGATTGGTGCGCAAAGCGGGTGGTAAATTTCATCTAAAGCTCCATATATGTTTGAGGCCGA-TAGCAAACAAGTA-CCATGAGGGAAAGGTGAAA-AGGACTTTGGAAAGAGAGTTAAA-AGTGTTTGAAATCGCTGGAATGGAAGCGAGTGGAGCCAGTTAGC--C-AGGGTG-----AG-AT-TGTTGCG-CGCTG----GTGTGA----------------------------TGGCTTGTCAATGC-AGCGCAAGCGCAATAGCAAGCTT-------AGATC---AGTCGTGCGCAGT-GCT-TCTTGCCTTGCATGTCTCCGGTGATGCGCTTGCGTTGACAACCCCGAGGAG-ATGG-TAACCC-GCCTTCGGGTGGGCGAAG-CTGCTTG-GTGGAACCCG-TG-T------GC-GCAT-TT-----------------------------------------------------------------------------------------------------------------------------------------------------------------------------------------------------------------------------------------------------------------------------------------------------------------------TTCGGC---GGCG--AAATGG---TTCCWTTCGACCCGTCTTGAAACACGGACCAA-GGAKTCTA-ACATATGTGSGRGT-ACCCGGGTGAG--AAAHTTGCATGGVCAATGAA-AGTGATTG-YTGGGA----------------TATT-TGCACCRGCAGCCDACT--GATCAAGTGRGAGAGGTTTGAGTATGGGCACATYTGTTAGGMCCCGAAAGATGGTGAACTATGCCTGTGGAGGGCAAACTCAGGGGAAACTCTGATGGAGGCTCGTAGCGGTACTGACGTGCAAATCGTTCGTCACACATGGGTAKAGGGGCGAAAGACTAATCGAACCATCTAGTAGCTGGTTCCCTCCGAAGTTTCCCTCAGGATAGCTGGAG---T-TGAACAGTTTTATCAGGTAAAGCGAATGATTAGAGGAATCGGGGGCGCGT-TGTCCTCGACCTATTCTCAAACTTTAAATGGGTAAGATC--CAGKGGTTACTTACTTGAACT-TCTGGGATAAATGCC--AACTCTAAGTGGGCCA-TTTTTGGTAAGCAGAACTGGCGATGAGGGATGAACCTAACGTTGAGTTAAGGTGTTTAACTGCTC-GCTCATCAGATACCATAAARGGTGTTGGTTCATTTTAACAGCAGGACGGTGGTCMTGGAAGTCGRAATYCGCTAAGGRGTGTGTWACAACTCMCCTGCCGAA-TGGACTWGCCCCGAAAATGGATGRSGCTCAAGCGGGTGSCCKWTWCTCGMCCATCGCKGCMRAR-----------CTT-TTGCMCCTATGAGTAGGAGGGCRT-GGAGGTY-TGTSRKSAAGC-TTTKGCGBKRRCCWGG----------------------------------------------------------------------------------------------------------------------------------------------------------------------------------------------------------------------------------------------------------------------------------------------------------------------------------------------------------------------------------------------------------------------------------------------------------------------------------------------------------------------------------------------------------------------------------------------------------GTTCGAGCTGAGCAGAAGCTACTTGACGCTCCCGG--GTGGATAGTGGATTCGCGCATGGCGAGAATTGCCGGGCAAGGAGCGTCTTTC--------------------GGGCC-TTTCCCTGKGCARGGAACAACCAACTCAGAACTGGAGCGGACAAGGGGAATCCGACTGTTTAATTAAAAC-AAAGCATTGCGATGGCCTCAGCAGGTGTTGACGCAATGTGATTTCTGCCCAGTGCTCTGAATGTC-AAAGTGATGAGATTCAATCAAGCGCGGGTAAACGGCGGGAGTAACTATGACTCTCTTAAGGTAGCCAAATGCCTCGTCATCTAATTAGTGACGCGCATGAATGGATTAACGAGATTCCCACTGTCCCTATCTACTATCTAGCGAAACCACAGCCAAGGGAACGGGCTTGGGATAATCAGCGGGGAAAGAAGACCCTGTTGAGCTTGACTCTAGTCCGACTTTGTGAAATGACTTAGGAGGTGTAG-CATAAGTGGGAGCTTCGGCGGTCTTGAAATACCACTACTC------------TTAATGTCATTTTACTTATTCCGTTAGACTGAGACTTGCACC------ACTG--CAAGTTTTTGCTTTAAGATCGTCTCCTTTGGTGGTTGATTTGTGCGGAAGACATAGTCAGGTGGGGAGTTTGGCTGGGGCGGCACATCTGTTAAATGATAACGCAGGTGTCCTAAGGTGAGCTCAATGAGAACAGAAATCTCATGTTGACCAAAAGGGRAAAAGCTCGCTTGATTTTGATTTTCAGTACGAATACAAACTGTGAAAGCATGGCCTATCGATCCTTTAGGTCTGAGAARTTTTCAGCTAGAGGTGTCAGAAAAGTTACCACAGGGATAACTGGCTTGTGGCARCCAAGCBTTCWTDGCGRCSTK----------------------------------------------------------------------------------------------------------------------------------------------------------------------------------------------------------------------------------------------------------------------------------------------------------------------------------------------------------------
Zooxanthella_nutricula_BBSR323                ACCTGGTTGATCCTGCCA-GTAGTCATATGCTTGTCTCAAAGATTAAGCCATGCATGTCTCAGTATAAGCTT-CTACACGGCAAAACTGCSAATGGCTCATTAAAACA-GTTATAGTTTATTTGATGGT-CAATCCTTACAT-GGATAAC-TGTGGTAATTCTAGAGCTAATACATGCGCC-CAA-ACCCGACTCCGK----GGAAGGGTTG-WGCTTATTADTTACARAACCAACCCAGGCTCT---GCCTGGT-TTT-GTGGTGATTCATAATAACTCAACGAATCGCA---TGGCATCCGCCGGCGATGAA-TCATTCAAGTTTCTGACCTATCAGCTTCCGACGGTAGGGKATTGGCCTACCGTGGCAATGACGGGTAACGGAGAATTAGGGTTCGATTCCGGAGAGGGAGCCTGAGAAACGGCTACCACATCTAAGGAAGGCAGCAGGCGCGCAAATTACCCAATCCTGACACAGGGAGGTAGTGACAAGAAATAACAATACAGGGCATCCA-TG--TCTTGTAATTGGAATGAATAGAATTTAAATCCCTTTACGAGTATCGATTGGAGGGCAAGTCTGGTGCCAGCAGCCGCGGTAATTCCAGCTCCAATAGCGTATATTAAAGTTGTTGCGGTTAAAAAGCTCGTAGTTGGATTTCTGCCTAGGACGACCGGTCCG-CCCT---------CTGGGTGAGTATC-TGGCTCAGCCTGGGCATC-TTCTTGGAGAACGTAGCT--GCACTTGATTGTGTGG-TGCGGTA-TCCAGGACTTTTACTTTGAGGAAA-TTAGAGTG-TTTCAAGCAGGCACGCG-CCTTGAATACATTAGCATGG-AATAATAAGATAGGACC-TCGGCTCTATTTT-GTTGGTTTCTAGAGCTGAGGTAATGATTAATAGGG-ACAG---TTGGGGGCATTCGTATTTAACTGTCAGAGGTGAAATTCTT-GGATTTGTTAAAGACGGACTACTGCGAAAGCATTTG-CCAAGGATGTTTTCATTGATCAAGAACGAAAGTTAGGGGATCGAAGACGATCAGATACCGTCCTAGTCTTAACCATAAACCATGCCGACTAGAAATTGGAGGTCGTTAT-CCTTACGACTCCTTCAGCACCTTATGAGAAATCA-AAG-TCTTTGGGTTCCGGGGGGAGTATGGTCGCAAGGCTGAAACTTAAAGGAATTGACGGAAGGGCACCACCAGGAGTGGAGCCTGCGGCTTAATTTGACTCAACACGGGGAAACTTACCAGGTCCAGACATAGTAAGGATTGACAGATTGATAGCTCTTTCTTGATTCTATGGGTGGTGGTGCATGGCCGTTCTTAGTTGGTGGAGTGATTTGTCTGGTTAATTCCGTTAACGAACGAGACCTTAACCTGCTAAATA-GTTACACGTAACC-TCG-GTTATGTGGGCAACTTCTTAGAGGGACTTTGC-GTGTCTAACGCAAGGAAGTTTGAGGCAATAACAGGTCTGTGATGCCCTTAGATGTTCTGGGCTGCACGCGCGCTACACTGATGCGCTCAACGAGTTT-ATGACCTTGCCTGGAAAGGTT-GGGTAATCT-TCTTAAAACGCATCGTGATGGGGATAGATTATTGCAATTATTAATCTTCAACGAGGAATTCCTAGTAAGCGCGAGTCATCAGCTCGTGCTGATTACGTCCCTGCCCTTTGTACACACCGCCCGTCGC-TCCTACCGATTGAGTGATCCGGTGAATAATTCAGACTGCAGC---AGCCTT---CAGTTC--CTGAAAGCTG-CCGCGGAAAGTTTAGTG-AACCTTATCACTTAGAGGAAGGAGAAGTCGTAACAAGG-TTTCCGTAGGTGAACCTGAGGAAGGATC---AWTC------------------------------------------------G--C-AC-G-------CA----TTCAA------------------------------CCAAATCA-TT-GT-------G----AACGCT-----TKGSG-T-----------G-A-------G-G-------------T----TC----T-------------------G---C-T--------------T--G---G---G--G---AT--G----GAGAKGKAG--CGCAT-CGATGCCC----CCG--A----T-------------G-C-A--G-------AA---GCTC----GTG----------GG-C----G---G-TTTA---------G--GC-------------T-GGG---A---------------------GCG-----T--GCTCT--------------GCA--CTGCCT------------TG---C---------G------G----TC-------------------------C-T----T---G-----C-------C--------------G----TC----------------------------TCGTATGTT-------------TTCCC-----------------TCCCATGCTGT-------------------GTCTCT-------GACCTGTTTCTTTCACATGGACCAT-----------------------------GT---GT------CC-----GTAT--------------TCTTTC---------------CTTT-----------------------------AC-----A------ACT-TT-----CAGCGATGGATGTCTCGGCTCGAACACCGATGAAGGGCGCAGCGAAGTGTGATAA-GCATTGTGAATTGCAGAATTCCGTGAATC-AATGGAGACCTGAACGCACACTGCGCTTTCGGGATAC-CCCTGAAAGCATGCCTGCTTC-A--G-------TGTCTA--------------TGCG-A--------CCTTG-T----------GC----------CA----G-----T----GG--------C-----GCGT--C--CT-----G-CCT-----TGCGTG---GTA------------CCGC---T--GCT----------------------G-TGT-GTGCT-TGCGC------------G---CC-A-T-------------------------GG---A-------GCC-T------TCGT---------------------------GC----------------C---C-T----T--------------------GG--T---------GC----GC-------------------------------------------------------------------------------------------------------------------------------------------------------------------------------GC--AGC-T----CTTAAGCTG-CT--C-C----------------------------CA--T--------G--T-T---GC----------------G-------C-A---ATT-------------C--GMT---------AA---G-C--------AC---CCTC-----A-------------G--TG-C-----TC----------GT--A-T-------ATG---C-------G-C-----T-G--C------------------A----A------------C----G-------------------G-----------GAA---------GC--GC---TTG---GT----------CAATG-----------------------AAG-----CGC--C----TTC----------GCG--------------C------------TC--------AT-CC--------AA---------G-A--M-----ATG-----AA-GTCAGGMCMGCYAA-CCCGCTGAATTTAAGCATATAAGTAAGCCGAGGACAAGAAACTAAATAGGATTCCTTCAGTAATGGCGAATG-AACARGGATWAGCTCAGCAT-GGAAATCGGGGTCC------TGGGCCCTGAATT-GTARGCTGGAGAG-GTATTACCAGCG-GAGGCGCAGATGTAAGCC-TTTTGGAAAAGA-GCATCAACSAGGGTGAGAGTCCC-GCTTGTCAT-CTGCA----G-TCCCCCGCGTAC-GGTCTGC-CTTCCMAGAGTCACGTTCCTCGAGATTGGAGCGCAAACTGGGTGGTAAATTTCATCTAAAGCTAAACATTGGTTCGAGACCGA-TAGCAAACAAGTA-CCATGARGGAAAGGTGAAA-AGGACTTTGAAAAGAGAGTTAAA-AGTGCCTGAAATTGCTGAAAGGGAAGCGAATGGAGCCAGTGTGT--T-AGAGCG-----AG-AT-TGTTGCG-TGCCA----TTGCGA----------------------------TGGCTTCCTGCTTC-AGCGCAAGCGTGGTAGGGAGTTT-------TGAGC--AGGACGCGCGCAGT-GCT-TCGTGCTCTACGTGTCATATGCGGCCCACATTTGGGGAAAACTCTGGGGAC-ATGG-TARCCT-GCCCTTGGGTGGGTGAAC-GTGCTCA-GTTGTACCCA-CT-T------GG-GTGC-CG-----------------------------------------------------------------------------------------------------------------------------------------------------------------------------------------------------------------------------------------------------------------------------------------------------------------------ATTGAT---GACT--AAATGG---TYCCTTTCGACCCGTCTTGAAACACGGACCAA-GGAG-----------------------------------------------------------------------------------------------------------------------------------------------------------------------------------------------------------------------------------------------------------------------------------------------------------------------------------------------------------------------------------------------------------------------------------------------------------------------------------------------------------------------------------------------------------------------------------------------------------------------------------------------------------------------------------------------------------------------------------------------------------------------------------------------------------------------------------------------------------------------------------------------------------------------------------------------------------------------------------------------------------------------------------------------------------------------------------------------------------------------------------------------------------------------------------------------------------------------------------------------------------------------------------------------------------------------------------------------------------------------------------------------------------------------------TTCGAGCTGAGCAGAAGCTACTTGACGCCTTCTG--GTGGATAGTGGATTCGCGCATGGCGRGAACTGCCGGGCAAGGAACGCCTTTC--------------------GGGGC-TTTCCCTGTGCAATGAACAACCAACTCAGAACTGGAGCGGACAAGGGGAATCCGACTGTTTAATTAAAAC-AAAGCATTGCGATGGCCTCAAAAGGTGTTGACGCAATGTGATTTCTGCCCAGTGCTCTGAATGTC-AAAGTGATGAAATTCAATCAAGCGCGGGTAAACGGCGGGAGTAACTACGACTCTCTTAAGGTAGCCAAATGCCTCGTCATCTAATTAGTGACGCGCATGAATGGATTAACGAGATTCCCACTGTCCCTATCTACTATCTAGCGAAACCACAGCCAAGGGAACGGGCTTGGGATAATCAGCGGGGAAAGAAGACCCTGTTGAGCTTGACTCTAGTCCGACTTTGTGAAATGACTTAGGAGGTGTAG-CATAAGTGGGAGCCCTGGCGATCTTGAAATACCACTACTC------------TTAATGTCATTTTACTTATTCCGTTAGACTGAGACTTGCATC------ACAG--CGAGTTTTGGATTTAAGGTTGTCTTTTTTGATGGTTGATCTGTGCGGAAGACATAGTCAGGTGGGGAGTTTGGCTGGGGCGGCACATCTGTTAAATGATAACGCAGGTGTCCTAAGGTGAGCTCAATGAGAACAGAAATCTCATGTTGACCAAAAGGGGAAAAGCTCGCTTGATTTTGATTTTCAGTACGAATACAAACTGTGAAAACATGGCCTATCGATCCTTTAGGTCTGAGAAATGTTCAGCTAGAGGTGTCAGAAAAGTTACCACAGGGATAACTGGCTTGTGGCARCCAAGCGTTCAT-------------------------------------------------------------------------------------------------------------------------------------------------------------------------------------------------------------------------------------------------------------------------------------------------------------------------------------------------------------------------
Blastodinium_crassum                  ------------CTGCCA-GTAGTCATATGCTTGTCTCAAAGATTAAGCCATGCATGTCTCGGTATAAGCTT-CTATATGGCAAAACTGTGAATGGCTCATTAAAACA-GTTACAGTTTATTTGATGAT-CGCTCATTACAT-GGATAAC-TGTGGTAATTCTAGAGCTAATACATGCACT-CAA-GCCTAACTCTGT----GGAAGGGTTG-TGTTTATTAGTTACAGAACTAACCCAGGCTCC---GCCTGGC-CTC-TTGGTGATTCATAATAACCCAACGAATCGCT---TGGCATCTGCTGGTGATGGT-TCATTCAAGTTTCTGACCTATCAGCTTCCGACGGTAGGGTATTGGCCTACCGTGGCAATGACGGGTAACGGAGAATTAGGGTTCGATTCCGGAGAGGGAGCCTGAGAAACAGCTACCACATCTAAGGAAGGCAGCAGGCGCGCAAATTACCCAATCCTGACATAGGGAGGTAGTGACAAGAAATAACAATACAGGGCATCCA-TG--TCTTGTAATTGGAATGAATAGAAGTTAAACCTCTTTATGAGTATCGACTGGAGGGCAAGTCTGGTGCCAGCAGCCGCGGTAATTCCAGCTCCAATAGCGTATATTAAACTTGTTGCGGTTAAAAAGCTCGTAGTTGGATTTCTGCTGAGGACGACCGGTCCA-CCCT---------CTGGGTGAGCATC-TGGCTCGGCCTTGGCATC-TTCTTGGGGAACGTAGCT--GCACTTGATTGTGCGG-CGCGGTA-CCCAGGACTTTTACTTTGAGGAAA-TTAGAGTG-TTTCAAGCAGGCACACG-CCTTGAATATATTAGCATGG-AATAATAAGATAGGATC-TCGGTTCTATTTT-GTTGGTTTCTAGAGCTGAGATAATGATTAATAGGG-ACAG---CTGGGGGCATTCGTATTTAACTGTCAGAGGTGAAATTCTT-GGATTTGTTAAAGACGGACTACTGCGAAAGCATTTG-CCAAGGATGTTTTCATTGATCAAGAACGAAAGTTAGGGGATCGAAGACGATCAGATACCGTCCTAGTCTTAACCATAAACAATGCCGACTAGAGATCGGAGGTCGTTAT-CTCTACGACTCCTTCAGCACCTTATGAGAAATCA-AAG-TCTTTGGGTTCCGGGGGGAGTATGGTCGCAAGGCTGAAACTTAAAGGAATTGACGGAAGGGCACCACCAGGAGTGGAGCCTGCGGCTTAATTTGACTCAACACGGGAAAACTTACCAGGTCCAGACATAGTAAGGATTGACAGATTGATAGCTCTTTCTTGATTCTATGGGTGGTGGTGCATGGCCGTTCTTAGTTGGTGGAGTGATTTGTCTGGTTAATTCCGTTAACGAACGAGACCTTAACCTGCTAAATA-GTTACACATAACC-TCG-GTTATGTGGGCAACTTCTTAGAGGGACCTTG-TGCGTCTAGCGCAAGGAAGTTTGAGGCAATAACAGGTCTGTGATGCCCTTAGATGTTCTGGGCTGCACGCGCGCTACACTGATGCATTCAACGAGTTT-ATGACCTTGCCCGGAAGGGTT-GGGTAATCT-TCTTAAATTGCATCGTGATGGGGATAGATTATTGCAATTATTAATCTTCAACGAGGAATTCCTAGTAAGCGCGAGTCATCAGCTCGTGCTGATTACGTCCCTGCCCTTTGTACACACCGCCCGTCGC-TCCTACCGATTGAGTGATCCGGTGAATAATTCGGACTGCGGT---AGTGTT---CGATTT--CTGAATACTG-CTGTGGAAAGTTTGGTG-AACCTTATCACTTAGAGGAAGGAGAAGTCGTAACAAGG-TTTCCGTAGGTGAACCTGCGGAAGGATC---ATTC------------------------------------------------G--C-AT-G-------CGA---TCCAG-----------------------------A-GTACTTG----GT-------G----CACATCT----CGGTG-T-----------G-A-------G-C-------------T----TC----T-------------------T---C-T--------------C--A---G---G--G---AT--G----AAGAT------TGTAT-CGCT-GCC----CCT--G----G-------------G-G-A--GT------TA---GCTC----GAA----------GG-T----G---G-C--A------G-AG--GT-------------T-GCG---GT--------------------GGG-----T--GTGCTTG------------CCA--C--ATT----------CTGC---T---------C------A----GC-------------------------CGC----T---G-----T-------C--------------A----CC----------------------------ACAAACTC--------------ACCTCTTTTCAT----------TCTTGAAACAT--------------T----ATGTCCTGTC---TG---GC-----------TTTCTC------------------------GG----GG---GC------CT-----GGTCCCT-----------CT---T---------------GATTGT---------------TACCTTTATT--AC-----A------CCT-TT-----CAGCGATGGATGTCTGGGCTCGAACTTCGATGAAGGGCGCAGCGAAGTGCGATGA-GCGTTGTGAATTGCAGAATTCAGTGAATC-AATAGGGTCTTGAACGCATACTGCACTCTCGGGATAT-TCCTGAGAGTAAGTCTGCTTC-A--G-------AGTCTG--------------ATCTATA------TTCTGACT----------TC----------GA----G----AT----AG-------TC-----------T--GT-----C-CCT-------CGTG---GCA--------------GC---CTCGTC----------------------G-TGC-GTACC-TGTGC------------G---TC-A-T-------------------------AG-------------------------------------------------TT--GC----------------T---G-C----T--------------------GG--C---------GC----AT-----GAA----------------------------------------------------------------------G----T-----------------------------------------------------------------------------------GT---G-TGA--GGC-T----C----------T--T-T----------------------------CG--C--------G--A-A---GC----------------G-------C-A---ATG-------------G--AACA-------AGG---G-C--------AG---TTTA-------------------C--TG-G----CTC---GT-----GC--A-T--------TG-------------------C-G--TGGA---------------G----CGGG--------AG----G-------------------G-----------CTT---------GA-GGCCTCTTC---CCG-----CTGGTGGTT-----------------------TTC-----TGTTGGGGAGTTG----------GCT-------------GTACTGGCATCGTCCT--------TTTCC--------AA---------G-A--C-----ATG-----AA-GTTAGACTAGCAAA-CCTGCTGAATTTAAGCATATAAGTAAGCGGAGGAAAAGAAACTAAATAGGATTCCCTCAGTAATGGCGAATG-AACAGGGATCAGCTCAGTGT-GAAAATCGAAG-CCT-----CTGGCTTCGAATT-GTGGTCTGAAGAT-GTACTACCAACA-GTGGCACAGATGTAAGCC-TCTTGGAAAGGA-GCGTCGCTGAGGGTGAGAATCCC-GCTTGTCAT-CTGTA----GG-CCTCTGTGCAC-GGTGTAC-CTTTCGAGAGTCACATTCCTTGGGAGTGGAATGCAAAGTGGGTGGTAAATTTCATCTAAAGCTAAATATAAGTTCGAGACCGA-TAGAAAACAAGTA-CCATGAGGGAAAGATGAAA-AGGACTTTGAAAAGAGAGTTAAA-AGTGCCTGAAATTGCTGAGAGGGAAGCGAATGGAACCAGTGAGT--C-TGGGTG-----AG-AT-TGTCGCT-CGCTT----ATGTGA----------------------------CGCCTTGCTATTCC-AGCGCAAGCGGAGTAGCTGGGCT-------TGAGC--AGACTGCGTGCGAT-GCT-TCTTGCCTGGTGTGCCATCTCTGTTGCGCGAGTGGAGAAAACTCTGAGGAC-ATGG-TAATGA-GTCCCTGGACGATTGAAT-GTGCTCG-GCTGAATTCA-CT-T------GT-GTAA-CA-----------------------------------------------------------------------------------------------------------------------------------------------------------------------------------------------------------------------------------------------------------------------------------------------------------------------CCTGAT---GGCT--AAATGG---TTTCTTTCGACCCGTCTTGAAACACGGACCAA-GGAGTCTA-ACATATGTGCGAGT-TCGTGGGTGGTT-AAACCTGTGTGCGCAATGAA-AACGACTG-CTGGGA----------------TCTT-TGCACCAGCAACCGACC--GATCGATTGAGAGAGGTTTGAGTGTGAGCATATCTGTTAGGACCCGAAAGATGGTGAACTATGCCTGCACAGGGCAAACTCAGGGGAAACTCTGATGGAGGCTCGTAGCGATACTGACGTGCAAATCGTTCGTCATATGTGGGTATAGGGGCGAAAGACTAATCGAACCATCTAGTAGCTGGTTCCCTCCGAAGTTTCCCTCAGGATAGCTGGAA---T-TGAACAGTTTTATCAGGTAAAGCGAATGATTAGAGGAATCGGGGACGCGT-TGTCTTCGACCTATTCTCAAACTTTAAATGGGTAAGATC--CAGTGGTTACTTGGGTGAACT-TCTGGGACAAATGTC--AATTCTAAGTGGGCCA-TTTTTGGTAAGCAGAACTGGCGATGAGGGATGAACCTAACGCTGGGTTAAGGTGCTTAATTGCTC-GCTCATCAGATACCATAAAGGGTGTTGGTTCATTTTAACAGCAGGACGGTGGTCATGGAAGTCGAAATCCGCTAAGGAGTGTGTAACAAC----------------------------------------------------------------------------------------------------------------------------------------------------------------------------------------------------------------------------------------------------------------------------------------------------------------------------------------------------------------------------------------------------------------------------------------------------------------------------------------------------------------------------------------------------------------------------------------------------------------------------------------------------------------------------------------------------------------------------------------------------------------------------------------------------------------------------------------------------------------------------------------------------------------------------------------------------------------------------------------------------------------------------------------------------------------------------------------------------------------------------------------------------------------------------------------------------------------------------------------------------------------------------------------------------------------------------------------------------------------------------------------------------------------------------------------------------------------------------------------------------------------------------------------------------------------------------------------------------------------------------------------------------------------------------------------------------------------------------------------------------------------------------------------------------------------------------------------------------------------------------------------------------------------------------------------------------------------------------------------------------------------------------------------------------------------------------------------
Blastodinium_contortum                ACCTGGTTGATCCTGCCA-GTAGTCATATGCTTGTCTCAAAGATTAAGCCATGCATGTCTTAGTATGAGCTT-CTATACGGTGAAACTGCGAATGGCTCATTAAAACA-GTTATAGTTTATTTGATGAT-CACTCCCTACAT-GGATA-CCTGTGGTAATTCTAGAGCTAATACATGCATC-TTA-ACCTGACTCTGT----GGAAGGGTTG-TGTTTATTAGTTACAGAACCAACCCAGGCTCT---GCCTGGC-CTT-TTGGTGATTCATGATAAAACAATGAATTGCA---TTGCATCAGCTGGCGATGGA-TCATTCAAGTTTCTGACCTATCAGCTTCCGACGGTAGGGTATTGGCCTACCGTGGCAATGACGGGTGACGGAGAATTAGGGTTCGATTCCGGAGAGGGAGCCTGAGAAATGGCTACCACATCTAAGGAAGGCAGCAGGCGCGCAAATTACCCAATCCTGACACAGGGAGGTAGTGACAAGAAATAACAATACAGGGCATCCA-TG--TCTTGTAATTGGAATGAATAGAATTTAAAACCCTTTATGAGTATCGATTGGAGGGCAAGTCTGGTGCCAGCAGCCGCGGTAATTCCAGCTCCAATAGCGTATATTAAAGTTGTTGCAGTTAAAAAGCTCGTAGTTGGATTTCTGCTGAGGACGATCGGTCCG-CCCT---------CTGGGTGAGTATC-TGGCTCGGCCTTGGCATC-TTCTTGGAGAACGTAGCT--GTGCTTGACTGTATGG-TGCGGTA-TTCAGGACTTTTACTTTGAGGAAA-TTAGAGTG-TTTCAAGCAGGCACAGG-CCTTGAATACATTAGCATGG-AATAATAAGATAGGACC-TTAGTTCTATTTT-GTTGGTTTCTAGAGCTTAGGTAATGATTAATAGGG-ATAG---TTGGGGGCATTCGTATTTAACTGTCAGAGGTGAAATTCTT-GGATTTGTTAAAGATGGACTACTGCGAAAGCATTTG-CCAAGGATGTTTTCATTGATCAAGAACGAAAGTTAGGGGATCGAAGACGATCAGATACCGTCCTAGTCTTAACCATAAACAATGCCGACTAGAGATCGGAGGTCGTTAT-CTATATGACTCTTTCAGCACCTTATGAGAAATCA-AAG-TCTTTGGGTTCTGGGGGGAGTATGGTCGCAAGGCTGAAACTTAAAGGAATTGACGGAAGGGCACCACCAGGAGTGGAGCCTGCGGCTTAATTTGACTCAACACGGGGAAACTTACCAGGTCCAGACATAGTAAGGATTGACAGATTGATAGCTCTTTCTTGATTCTATGGGTGGTGGTGCATGGCCGTTCTTAGTTGGTGGAGTGATTTGTCTGGTTAATTCCGTTAACGAACGAGACCTTAACCTGCTAAATA-GTTACATGTAACC-TCG-GTTATTTGGGCAACTTCTTAGAGGGACTTTG-TGTGTCTAATGCAAGGAAGTTTGAGGCAATAACAGGTCTGTGATGCCCTTAGATGTTCTGGGCTGCACGCGCGCTACACTGATGCGTTCAACGAGTTT-TTGACCTTGCCTGGAAAGGCT-GGGTAATCT-TCTTAAACCGCATCGTGATGGGGATCGATTATTGCAATTATTAATCTTTAACGAGGAATTCCTAGTATGCATGAGTCATCAGCTCGTGCTGATTACGTCCCTGCCCTTTGTACACACCGCCCGTCGC-TCCTACCGATTGAGTGATCCGGTGAATAATTCGGACTGCAGT---GGTGTT---CAGTTC--CTGAAGACTG-TTGTGGAAAGTTTGGTG-AACCTTATCACTTAGAGGAAGGAGAAGTCGTAACAAGG-TTTCCGTAGGTGAACCTGCGGAAGGATC---ATTC------------------------------------------------G--C-AT-G-------CA----TCCAA--------------------------------AAATCCACT-GT-------G----CATTCA-----GTCTG-T-----------G-A-------G-T-------CTTTCCT----TG----G-------------------A---G-A--------------T--G---A---A--T---CT--T----TCGATT-----------CGGTGCTA----CTT--G------------------G-A-G--G------------ATTC----TAG----------GG-C----A---GTT--G------G--G--GTT------------G-G-A-TGGA--------------------TGGC---AT--ACACCTCGT----------ATG--TTGC--------------AT---C---------T------G----TT----------------------CTGCTC----T---G-----C-------T--------------G----TC----------------------------ATCACTTCTTAACA------------------------------TCTTCAATTCA-----------------------------TTTGC---GG-----------GATTCG------------------------------TC---CC------CT-----GTCCATT----------------A---------------ATTT-----------------------------AC-----A------ACC-TT-----CAGTGATGAATGTCTTGGCTTGAACACTGATGAAGGGCGCAGCGAAGTGTGATAA-GCATTGTGAATTGCAGAATTCCGTGAATC-AATAGAATCTTGAATGTATTCTGTGCTTTCGGGACAT-TCCTGAGGGCCTGTCTGCTTC-A--G-------AGTCTC--------------CTTC----------TTTTATT----------GC----------CA----G---TTG----CA--------T---------TTG--GT-----G-GTT------CTGCC---TCC-------------TGT------GCT-------------------TCTG-TGC-GTCCT-TGTGT------------G---TC-T-A-------------------------GG-AAC-------ACG--------TTCT----------------------CGT--GT----------------C---C-T----T--------------------GG--C---------AC----AC-----ACA----------------------------------------------------------------------G----T-----------------------------------------------------------------------------------GC---G-CTT--GCT-T----G----------T--A-T----------------------------GG--CTG------C--GTT---GC----------------A-------C-A---ACA----------------TCT---------GT---A-C--------TA---TTTA-------------------T--AG-T----CGC----------TT--G-T--------TG---C---------------T-G--C------------------A----CGAT--------GT----C-------------------A-----------TCA---------GG--------CATTTGGG-----TTCTGTTTT-----------------------CGA-----GATGGTGGTTTAC----------CCC--------------C------------AT--------CTTCC--------AA---------G-A--C-----ATG-----AA-GTCAGACCAACAAA-CCCACTGAATTTAAGCATATAAGTAAGTGGAGGATAATAAACTAAATAGGATTCCCTCAGTAATGGCGAATG-AACAGGGATGAGCTCAGTGT-GAAAATCAAGG-CCT-----CTGGCCTTGAATT-GTAGTCTGAAGAT-GTATTACCAACA-GTGGCACAGGTGCAAGCC-TTTTGGAAAAAA-GCATCATTGTGGGTGAGAGTCCC-ATTGGTCAT-CTGTA----G-TCCCCTGTGCAC-GGTGTAC-TTCTCGAGAGTCACATTCCTTGGGATTGGAATGCAAATTGGGTGGTAAATTTCATCTAAAGCTAAATATTGGTTCAAGACCGA-TAGCGAACAAGTA-CCATGAGGGAAAGTTGAAA-AGGACTTTGAAAAGAGAGTTAAA-AGTACCTGAAATTGCTGAAGGGGAAGCGAATGGGGCCAGTGTAG--T-TTGGTG-----AG-AT-TGCTGTG-TGCTC----ATGTGA----------------------------AGTCTTGCTGTCAA-AGCGTAAGCGTGTCAGTGGGATG-------TGAGC--AGCCAGCACGCAGT-GCA-TCTTACCTTATGTGTCATCTTCCATGTACATGTGGGGATACTTCTAAGAAC-ATGG-TAGCGT-GCCCTCGGGTGTGTGAAT-GTTTTTG-GCTGCCCTCA-GT-T------GT-ACAT-GG-----------------------------------------------------------------------------------------------------------------------------------------------------------------------------------------------------------------------------------------------------------------------------------------------------------------------CTTGAT---GACT--AAATGG---TTCTTTTCGACCCGTCTTGAAACACGGACCAA-GGAGTCTA-ACATGTGTGCGAGT-TCATGGGTGGTT-AAACCTGCTTGTGTAATGAA-AGTGACTG-CTGGAA----------------TATT-TGCACCAGCAACTGACC--AATCGCTTG--AGAGGTTTGAGT-T-AGCACACCTGTTAGGACCCGAAAGATGGTGAACTATGCCTGTGCAGGGCAAACTCAGGGGAAACTCTGATGGAGGCTCGTAGCGATACTGACGTGCAAATCGTTCGTCATACATGGGTATAGGGGCGAAAGACTAATCGAACCATCTAGTAGCTGGTTCCCTCTGAAGTTTCCCTCAGGATAGCTGGAG---T-TTAACAGTTTTATCAGGTAAAGCGAATGACTAGAGGAATCGGGGACATGT-TGTCCTCGACCTATTCTCAAACTTTAAATAGGTAAGAAC--CAGTGGTTGCTTAGGTGAACT-TCTGGGATAAATGTG--AACTCTAAGTGGGCCA-TTTTTGGTAAGCAGAACTGGCGATGAGGGATGAACCTAATGTTGGGTTAAAGTGCTTAACTGCCT-GCTCATCAGATACCATAAAGGGTGTTGGTTCATTTTAACAGCAGGACGGTGGTCATGGAAGTCGAAATCCGCTAAGGAGTGTGTAACAACTCACCTGCTGAA-TAAAT----------------------------------------------------------------------------------------------------------------------------------------------------------------------------------------------------------------------------------------------------------------------------------------------------------------------------------------------------------------------------------------------------------------------------------------------------------------------------------------------------------------------------------------------------------------------------------------------------------------------------------------------------------------------------------------------------------------------------------------------------------------------------------------------------------------------------------------------------------------------------------------------------------------------------------------------------------------------------------------------------------------------------------------------------------------------------------------------------------------------------------------------------------------------------------------------------------------------------------------------------------------------------------------------------------------------------------------------------------------------------------------------------------------------------------------------------------------------------------------------------------------------------------------------------------------------------------------------------------------------------------------------------------------------------------------------------------------------------------------------------------------------------------------------------------------------------------------------------------------------------------------------------------------------------------------------------------------------------------------------------------------------------------------------------------------------
Ensiculifera_tyrrhenica_GeoB230               ACCTGGTTGATCCTGCCA-GTAGTCATATGCTTGTCTCAAAGATTAAGCCATGCATGTCTCAGTATAAGCTT-CTATACGGCAAAACTGCGAATGGCTCATTAAAACA-GTTATAGTTTATTTGATGGT-CATTCTTTACAT-GGATAACC-GTGGTAATTCTAGAGCTAATACATGCGCC-CAA-ACCCGACTCCGT----GGAAGGGTTG-TGTTTATTAGTTACAGAACCAACCCAGGCTCT---GCCTGGT-CTT-GTGGTGATTCATAATAACCAAACGAATCGCA---TGGCATCAGCTGGCGATGAA-TCATTCAAGTTTCTGACCTATCAGCTTCCGACGGTAGGGTATTGGCCTACCGTGGCAATGACGGGTAACGGAGAATTAGGGTTCGATTCCGGAGAGGGAGCCTGAGAAACGGCTACCACATCTAAGGAAGGCAGCAGGCGCGCAAATTACCCAATCCTGACACAGGGAGGTAGTGACAAGAAATAACAATACAGGGCATCCA-TG--TCTTGTAATTGGAATGAGTAGAATTTAAATCCCTTTACGAGTATCGATTGGAGGGCAAGTCTGGTGCCAGCAGCCGCGGTAATTCCAGCTCCAATAGCGTATATTAARGTTGTTGCGGTTAAAAAGCTCGTAGTTGGATTTCTGCTGAGGACGACCGGTCCG-CCCT---------CTGGGTGAGTATC-TGGCTCGGCCTGGGCATC-TTCTTGGAGAACGTAGCT--GCACTTGACTGTGTGG-TGCGGTA-TCCAAGACTTTTACTTTGAGGAAA-TTAGAGTG-TTTCAAGCAGGCACACG-CCTTGAATACATTAGCATGG-AATAATAAGATAGGACC-TCGGTTCTATTTT-GTTGGTTTCTAGAGCTGAGGTAATGATTAATAGGG-ATAG---TTGGGGGCATTCGTATTTAACTGTCAGAGGTGAAATTCTT-GGATTTGTTAAAGACGGACTACTGCGAAAGCATTTG-CCAAGGATGTTTTCATTGATCAAGAACGAAAGTTAGGGGATCGAAGACGATCAGATACCGTCCTAGTCTTAACCATAAACCATGCCGACTAGAGATTGGAGGTCGTTAT-CTTTACGACTCCTTCAGCACCTTATGAGAAATCA-AAG-TCTTTGGGTTCCGGGGGGAGTGTGGTCGCAAGGCTGAAACTTAAAGGAATTGACGGAAGGGCACCACCAGGAGTGGAGCCTGCGGCTTAATTTGACTCAACACGGGGAAACTTACCAGGTCCAGACATAGTAAGGATTGACAGATTGATAGCTCTTTCTTGATTCTATGGGTGGTGGTGCATGGCCGTTCTTAGTTGGTGGAGTGATTTGTCTGGTTAATTCCGTTAACGAACGAGACCTTAACCTGCTAAATA-GTTACACGTAACC-TCG-GTTACGTGGGCAACTTCTTAGAGGGACTTTGC-GTGTCTAGCG-AAGGAAGTTTCAGGCAATA---G--C------------------------------------T-C-CTGATGCGCTCA-CGAGTTT-ATGACCTTGCCCGGAAGGGTT-GGGTAATCT-TTTTAAAACGCATCGTGATGGGGATAGATTATTGCAATTATTAATCTTCAACGAGGAATTCCTAGTAAGCGCGAGTCATCAGCTCGTGCTGATTACGTCCCTGCCCTTTGTACACACCGCCCGTCGC-TCCTACCGATTGAGTGATCCGGTGAATAATTCGGACTGCAGC---AGTGTT---CAGTTC--CTGAACGTTG-CAGTGGAAAGTTTAGTG-AACCTTATCACTTAGAGGAAGGAGAAGTCGTAACAAGG-TTTCCGTAGGTGAACCTGAGGAAGGATC---ATTC------------------------------------------------G--C-AC-G-------CA----TCCAA-----------------------------A-CGAACCA-CT-GT-------G----AAT-TAT----TGGCG-T-----------G-A-------G-G-------------T----TC----T-------------------G---C-A--------------T--G---G---G--G---AC--G----GAGAT------TGCAT-CAAT-ACC----CCC--A----T-------------G-T-A--G-------AA---GCTC----GAG----------GG-C----G---G-C--A------G--G--GC-------------A-G-G---AT--------------------GGG-----T--GC-T-TG------------TCA--C--CTC----------CTTT---C---------T------G----TT-------------------------C-T----C---G-----T-------C--------------G----TC----------------------------ATGTACCTT---G---------CATGC-TGATCT----------TTACTTCTTCA--------------T----GTACTC--TG---GA---GT-----------GCT----T----------------------GT----CC---AC------TC-----CTTT-TC-----------TT---G----------------TTT-----------------------------AC-----A------ACT-TT-----CAGCGACGGATGTCTCGGCTCGAACAACGATGAAGGGCGCAGCGAAGTGTGATAA-GCATTGTGAATTGCAGAATTCCGTGAACC-AATAGGGACTTGAACGTACACTGCGCTTTCGGGATAT-CCCTGAAAGCATGCCTGCTTC-A--G-------TGTCTA--------------TTCC-A--------TCTTC-T----------GC----------CA----G-----C----GG--------C-----GTCT--T--CC-----A-CCT-----TGTGTG---GTC------------CAGT---C--GCT---------------------TG-TGC-GTGCT-TGTGC------------G---TT-A-A-------------------------GG---A-------GCT-T------CTCT---------------------------GC----------------C---C-C----T--------------------GA--C---------GC----AT-----TCA----------------------------------------------------------------------G----T-----------------------------------------------------------------------------------GC---A-TGG--GGA-T----T----------T--T-C----------------------------CG--T--------G--A-C---TC----------------G-------C-A---ACT-------------T--ACC---------AA---G-C--------AT---TGCT-----T-------------A--TG-C-----TA----T-----TT--G-T--------TG---C-------T-G-----T-G--T------------------C----AT-----------T----G-------------------G-----------AAA---------GA--GC----CC---TT----------GCGTG-----------------------GAG-----TAT-GT----CTC----------ATA--------------C------------T---------TCTCT--------AA---------G-A--C-----ATG-----AA-GTTAGGTCAGCAAA-CCCGCTGAATTTAAGCATATAAGTAAGCGGAGGATAAGAAACTAAATAGGATTCCCTCAGTAATGGCGAATG-AACAGGGATAAGCTCAGCAT-GGAAATTGGGG-CCT-----GTGGCCTTGAATT-GTAGTCTGGAGAT-GTACTGCCAACG-GAGGCGCAGATGTAAGCC-TCTTGGAAAAGA-GCATCAACGAGGGTGAGAGTCCC-GTTTGTCAT-CTGCA----G-TCCCCCGTGCAC-GGCGTAC-CTTCTAAGAGTCACGTTCCTCGGGATTGGAGCGCAAAGTGGGTGGTAAATTTCATCTAAAGCTAAATATTGGTTCGAGACCGA-TAGCAAACAAGTA-CCATGAGGGAAAGGTGAAA-AGGACTTTGAAAAGAGAGTTAAA-AGTGCCTGAAATTGCTGAAAGGGAAGCGAACGGAACCAGTGTGT--C-TTGGCG-----AG-AT-TGTTGCA-TGCTA----ATGTGA----------------------------TGATCTGCTGCTTC-AGCGCAAGCGTGGCAGTAGGTTT-------TGATC--AGGACGTGTGCAGT-GCT-TCTTGCCTTGTGTGTCATCTTCGGTTCGCATTTGAAGAAAACTCCAAGGAC-ATGG-TAGCAT-GCCCCCGGGTGTGTGAAT-GTGTTTG-GCTGAATTCA-TT-T------GC-GTAC-TG-----------------------------------------------------------------------------------------------------------------------------------------------------------------------------------------------------------------------------------------------------------------------------------------------------------------------CTTGCT---GACT--AAATGG---TTCCCTTCGACCCGTCTTGAAACACGGACCAA-GGAGTCTA-ACATATGTGCGAGT-TCACGGGTGGGT-AAACCTGCTTGCGCAATGAA-AGTGACTG-CTGGGA----------------TTCT-TGCACCAGCAACCGACC--AATCAATTGAGAGAGGTTTGAGTATGAGCATATCTGTTAGGACCCGAAAGATGGTGAACTATGCCTGTGAAGGGCAAACTCAGGGGAAACTCTGATGGAGGCTCGTAGCGATACTGACGTGCAAATCGTTCGTCATACATGGGTATAGGGGCGAAAGACTAATCGAACCATCTAGTAGCTGGTTCCCTCCGAAGTTTCCCTCAGGATAGCTGGAG---A-TGAACAGTTTTATCAGGTAAAGCGAATGATTAGAGGAATCGGGGACGCGT-TGTCCTCGACCTATTCTCAAACTTTAAATGGGTAAGATC--CAGTGGTTACTTGGGTGAACT-TCTGGGATAAATGAC--AACTCTAAGTGGGCCA-TTTTTGGTAAGCAGAACTGGCGATGAGGGATGAACCTAACGTTGGGTTAAGGTGCTTAACTGCTC-GCTCATCAGATACCATAAAGGGTGTTGGTTCATTTTAACAGCAGGACGGTGGTCATGGAAGTCGAAATCCGCTAAGGAGTGTGTAACAACTCACCTGCCGAA-TGGACTAGCCCCGAAAATGGATGGCGCTTAAGCGGGTGACCGATACCCAACCATTGTTGCAAGT-----------GTG-TTGCATCAATGAGTAGGAGGGCAT-GGGGGCT-TGTGATGCAGCTTT-GGCGTAAGC-------------------------------------------------------------------------------------------------------------------------------------------------------------------------------------------------------------------------------------------------------------------------------------------------------------------------------------------------------------------------------------------------------------------------------------------------------------------------------------------------------------------------------------------------------------------------------------------------CCTTKTTYTK-ATGTTCRAGCTGAGCAGAAGCTACTTGACGCCTCCTG--GTGGATAGTGGATTCGCGCATGGCGAGAATTGCCGGGCAAGGAACGCCTTTC--------------------GGGGC-TTTCCCTGTGCAGTGAACAACCAACTCAGAACTGGAGCGGACAAGGGGAATCCGACTGTTTAATTAAAAC-AAAGCATTGCGATGGCCTCAAAAGGTGTTGACGCAATGTGATTTCTGCCCAGTGCTCTGAATGTC-AAAGTGATGAAATTCAATCAAGCGCGGGTAAACGGCGGGAGTAACTATGACTCTCTTAAGGTAGCCAAATGCCTCGTCATCTAATTAGTGACGCGCATGAATGGATTAACGAGATTCCCACTGTCCCTATCTACTATCTAGCGAAACCACAGCCAAGGGAACGGGCTTGGGATAATCAGCGGGGAAAGAAGACCCTGTTGAGCTTGACTCTAGTCCGACTTTGTGAAATGACTTAGGAGGTGTAG-CATAAGTGGGAGCTCCGGCGATCTTGAAATACCACTACTC------------TTAATGTCATTTTACTTATTCCGTTAGACTGAGACTTGCGTC------ACAG--CGAGTTTTGGATCTAAGGTCGTCTTCTTTGATGGTTGATCTGTGCGGAAGACATAGTCAGGTGGGGAGTTTGGCTGGGGCGGCACATCTGTTAAATGATAACGCAGGTGTCCTAAGGTGAGCTCAATGAGAACAGAAATCTCATGTTGACCAAAAGGGGAAAAGCTCGCTTGATTTTGATTTTCAGTACGAATACAAACTGTGAAAACATGGCCTATCGATCCTTTAGGTCTGAGAAATGTTCAGCTAGAGGTGTCAGAAAAGTTACCACAGGGATAACTGGCTTGTGGCAGCCAAGCGTTCATAG-----------------------------------------------------------------------------------------------------------------------------------------------------------------------------------------------------------------------------------------------------------------------------------------------------------------------------------------------------------------------
Ensiculifera_imariense_GeoB284           ---------------------------------STCWMAAAGAYTMMGMMATGSATGKMTCAGTAWAAGCBT-CKATACGGGGAAACTGCGAATGGCTCATTAAAACA-GTTATAGTTTATTTGATGGT-CATTCTTTACAT-GGATAACC-GTGGTAATTCTAGAGCTAATACATGCGCC-CMA-ACCCGACTCCGT----GGAAGGGTTG-TGTTTATTAGTTACAGAACCAACCCAGGCTCT---GCCTGGT-CTT-GTGGTGATTCATAATAACCAAACRAATCGCA---TGGCATCAGCTGGCGATGAA-TCATTCAAGTTTCTGACCTATCMGCTTCCGACGGTAGGGTATTGGCCTACCGTGGCAWTGACGGGTAACGGAGAATTAGGGTTCGATTCCGGAGAGGGAGCCTGAGAAACGGCTACCACWTCTAAGGAAGGCRGCAGGCGCGCAAATTACCCAATCCTGACACAGGGAGGTAGTGACAAGAAATAACAATACAGGGCATCCA-TG--TCTTGTAATTGGAATGAGTAGAATTTAAATCCCTTTACGAGTATCGATTGGAGGGCAAGTCTGGTGCCAGCAGCCGCGGTAATTCCAGCTCCAATAGCGTATATTAAAGTTGTTGCGGTTAAAAAGCTCGTAGTTGGATTTCTGCCGAGGACGACCGGTCCG-CCCT---------CTGGGTGAGTATC-TGGCTCGGCCTGGGCATC-TTCTTGGAGAACGTAGCT--GCACTTGAYTGTGTGG-TGCGGTA-TCCAAGACTTTTACTTTGAGGAAA-TTAGAGTG-TTTCAAGCAGGCACACG-CCTTGAATACATTAGCATGG-AATAATAAGATAGGACC-TTGGTTCTATTTT-GTTGGTTTCTAGAGCTGAGGTAATGATTAATAGGG-ATAG---TTGGGGGCATTCGTATTTAACTGTCAGAGGTGAAATTCTT-GGATTTGTTAAAGACGGACTACTGCGAAAGCATTTG-CCAAGGATGTTTTCATTGATCAAGAACGAAAGTTAGGGGATCGAAGACGATCAGATACCGTCCTAGTCTTAACCATAAACCATGCCGACTAGAGATTGGAGGTCGTTAT-CTTTACGACTCCTTCAGCACCTTATGAGAAATCA-AAG-TCTTTGGGTTCCGGGGGGAGTATGGTCGCAAGGCTGAAACTTAAAGGAATTGACGGAAGGGCACCACCAGGAGTGGAGCCTGCGGCTTAATTTGACTCAACACGGGGAAACTTACCAGGTCCAGACATAGTAAGGATTGACAGATTGATAGCTCTTTCTTGATTCTATGGGTGGTGGTGCATGGCCGTTCTTAGTTGGTGGAGTGATTTGTCTGGTTAATTCCGTTAACGAACGAGACCTTAACCTGCTAAATA-GTTACACGTAAC-TTCG-GTTACGTGGGCAACTTCTTAGAGGGACTTTG-TGTGTCTAACGCAAGGAAGTTTGAGGCAATAACAGGTCTGTGATGCCCTTAGATGTTCTGGGCTGCACGCGCGCTACACTGATGCGCTCAACGAGTTT-ATGACCTTGCCCGGAAGGGTT-GGGTAATCT-TCTTAAAACGCATCGTGATGGGGATAGATTATTGCAATTATTAATCTTCAACGAGGAATTCCTAGTAAGCGCGAGTCATCAGCTCGKGCTGATTACGTCCCTGCCCTTTGTACACACCGCCCGTCGC-TCCTACCGATTGAGTGATCCGGTGAATAATTCGGACTGCAGC---AGTGTT---CAGTTC--CTGAACGTTG-CAGTGGAAAGTTTAGTG-AACCTTATCACTTAGAGGAAGGAGAAGTCGTAACAAGG-TTTCCGTAGGTGAACCTGCGGAAGGATC---ATTC------------------------------------------------G--C-AC-G-------CA----TCCAC-----------------------------A-TGAATCA-CT-GT-------G----AAT-AAT----TGGCG-T-----------G-A-------G-G-------------T----TC----T-------------------G---T-G--------------T--G---G---G--G---AT--G----GAGAT------TGCAT-CAAT-TCC----TCC--A----T-------------G-C-A--G-------AA---GCTC----GGG----------GG-C----G---G-C--A------G--G--GC-------------A-G-G---AT--------------------GGG-----T--GC-T-TG------------TCA--C--CTC----------CTTT---C---------T------G----TT-------------------------C-G----C---G-----T-------C--------------G----TC----------------------------ATGTACCTT---G---------CATGT-TGATCCG---------TTTAAATGTCA--------------T----GTGCTT--TG---GA---GT-----------GCT----T----------------------GG----TC---AC------TT-----CTTT-TC-----------TT---T----------------TTT-----------------------------AC-----A------ACT-TT-----CAGCGATGGATGTCTCGGCTCGAACAACGATGAAGGGCGCAGCGAAGTGTGATAA-GCATTGTGAATTGCAGAATTCCGTGAACC-AATAGGGACTTGAACGTACACTGCGCTTTCGGGATAT-CCCTGAAAGCATGCCTGCTTC-A--G-------TGTCTA--------------TTCC-A--------TCTTC-T----------GC----------CA----G-----T----AA--------T-----GTCT--T--CC-----A-CCT-----GATGTG---GTG------------CAGT---T--GCT---------------------TG-TGT-GTGGT-TGTGC------------G---TT-A-A-------------------------GG---A-------GCT-G------TGCT---------------------------GC----------------C---C-T----T--------------------GA--C---------GC----AT-----GCA----------------------------------------------------------------------G----T-----------------------------------------------------------------------------------GC---A-TTG--GGA-T----T----------T--T-C----------------------------CA--T--------G--A-T---TC----------------A-------C-A---ACT-------------T--ACC---------AA---G-C--------AT---TGCT-----G-------------A--TG-C-----TA----G-----TT--G-T--------TG---T-------T-G-----G-G--T------------------T----AT-----------T----G-------------------G-----------AAA---------GA---------C---CT----------GCATG-----------------------AAG-----TAT--T----TAA----------GCA--------------C------------T---------TGTTA--------AA---------G-A--C-----ATG-----AA-GTTAGGTCAGCAAA-CCCGCTGAATTTAAGCATATAAGTAAGCGGAGGATAAGAAACTAAATAGGATTCCCTCAGTAATGGCGAATG-AACAGGGATAAGCTCAGCAT-GGAAATTGGGG-CCT-----GCGGCCTTGAATT-GTAATCTGGAGAT-GTATTGCCAACG-GAGGCGCAGATGTAAGCC-TCTTGGAAAAGA-GCATCATCGAGGGTGAGAATCCC-GTTTGTCAT-CTGCA----G-TCCCCCGTGCAC-GGCRTAC-CTTCTAAGAGTCACGTTCCTCGGGATTGGAGCGCAAAGTGGGTGGTAAATTTCATCTAAAGCTAAATATTGGTTTGAGACCGA-TAGCAAACAAGTA-CCATGAGGGAAAGGTGAAA-AGGACTTTGAAAAGAGAGTTAAA-AGTGCCTGAAATTGTTGAAAGGGAAGCGAATGGAACCAGTGTGT--C-KTGGCG-----AG-AT-TGTTGCA-TGCCA----ATGTGA----------------------------TGATCTGCTGTTTC-AGCGCAAGTGTGGCAGTAGGTTT-------TGATC--AGGATGTGTGCAAT-GCT-TCTTGCCTTGTGTGTCAACTTCAATTCGCATTTGAAGAAAACTCCAAGGAC-ATGG-TAACTT-GCCTTCGGGTGTGTGAAT-GTGTTTG-GCTGAATTCA-TA-T------GT-GTAT-TG-----------------------------------------------------------------------------------------------------------------------------------------------------------------------------------------------------------------------------------------------------------------------------------------------------------------------ATCGTT---GACT--AAATGG---TTCCTTTCGACCCGTCTTGAAACACGGACCAA-GGAGTCTA-ACATATGTGCRAGT-TCACGGGTGGKT-AAACCTGCTTGCGCAATGAA-AGTGACTG-CTGGGA----------------TTYT-TGCACCAGCAACCGACC--AATCAATTGAGAGAGGTTTGAGTATGAGCATATCTGTTAGGACCCGAAAGATGGTGAACTATGCCTGTGAAGGGCAAACTCAGGGGAAACTCTGATGGAGGCTCGTAGCGATACTGACGTGCAAATCGTTCGTCATACATGGGTATAGGGGCGAAAGACTAATCGAACCATCTAGTAGCTGGTTCCCTCCGAAGTTTCCCTCAGGATAGCTGGAG---A-TGAACAGTTTTATCAGGTAAAGCGAATGATTAGAGGAATCGGGGACGCGT-TGTCCTCGACCTATTCTCAAACTTTAAATGGGTAAGATC--CAGTGGTTACTTGGGTGAACT-TCTGGGATAAATGAC--AACTCTAAGTGGGCCA-TTTTTGGTAAGCAGAACTGGCGATGAGGGATGAACCTAACGTTGGGTTAAGGTGCTTAACTGCTC-GCTCATCAGATACCATAAAGGGTGTTGGTTCATTTTAACAGCAGGACGGTGGTCATGGAAGTCGAAATCCGCTAAGGAGTGTGTAACAACTCACCTGCCGAA-TGGACTAGCCCCGAAAATGGATGGCGCTYAAGCGGGTGACCGATACCCAACCATTGTTGCRAGT-----------GTG-TTGCATCAATGAGTAGGAGGGCAT-GGGGGCT-TGTGATGCAGCTTTTGGCGTAAGCCKGGG-DRAAMC-------------------------------------------------------------------------------------------------------------------------------------------------------------------------------------------------------------------------------------------------------------------------------------------------------------------------------------------------------------------------------------------------------------------------------------------------------------------------------------------------------------------------------------------------------------------------------------CCTTGTTYTG-ATGTTCGAGCTGAGCAGAAGCTACTTGACGCCTCCTG--GTGGATAGTGGATTCGCGCATGGCGAGAATTGCCGGGCAAGGAACGCCTTTC--------------------GGGGC-TTTCCCTGTGCAGTGAACAACCAACTCAGAACTGGAGCGGACAAGGGGAATCCGACTGTTTAATTAAAAC-AAAGCATTGCGATGGCCTCAAAAGGTGTTGACGCAATGTGATTTCTGCCCAGTGCTCTGAATGTC-AAAGTGATGAAATTCAATCAAGCGCGGGTAAACGGCGGGAGTAACTACGACTCTCTTAAGGTAGCCAAATGCCTCGTCATCTAATTAGTGACGCGCATGAATGGATTAACGAGATTCCCACTGTCCCTATCTACTATCTAGCGAAACCACAGCCAAGGGAACGGGCTTGGGATAATCAGCGGGGAAAGAAGACCCTGTTGAGCTTGACTCTAGTCCGACTTTGTGAAATGACTTAGGAGGTGTAG-CATAAGTGGGAGCTCCGGCGATCTTGAAATACCACTACTC------------TTAATGTCATTTTACTTATTCCGTTAGACTGAGACTTGCATC------ACAG--CGAGTTTTGGATCTAAGGTCGTCTTCTTTGATGGTTGATCTGTGCGGAAGACATAGTCAGGTGGGGAGTTTGGCTGGGGCGGCACATCTGTTAAATGATAACGCAGGTGTCCTAAGGTGAGCTCAATGAGAACAGAAATCTCATGTTGACCAAAAGGGGAAAAGCTCGCTTGATTTTGATTTTCAGTACGAATACAAACTGTGAAAACATGGCCTATCGATCCTTTAGGTCTGAGAAATGTTCAGCTAGAGGTGTCAGAAAAGTTACCACAGGGATAACTGGCTTGTGGCAGCCAAGCGTTCATAGCGACGTT----------------------------------------------------------------------------------------------------------------------------------------------------------------------------------------------------------------------------------------------------------------------------------------------------------------------------------------------------------------
Ensiculifera_loeblichii_GeoB220                 ACCTGGTTGATCCTGCCA-GTAGTCTTATGCTTGTCTCAAAGATTAAGCCATGCATGTCTCAGTATAAGCTT-CTATACGGCAAAACTGCGAATGGCTCATTAAAACA-GTTATAGTTTATTTGATGGT-CATTCTTTACAT-GGATAACC-GTGGTAATTCTAGAGCTAATACATGCGCC-CAA-ACCCGACTCCGT----GGAAGGGTTG-TGTTTATTAGTTACAGAACCAACCCAGGCTCT---GCCTGGT-CTT-GTGGTGATTCATAATAACCGAACGAATCGCG---TGGCATCAGCTGGCGATGAA-TCATTCAAGTTTCTGACCTATCAGCTTCCGACGATAGGGTATTGGCCTACCGTGGCAATGACGGGTAACGGAGAATTAGGGTTCGATTCCGGAGAGGGAGCCTGAGAAACGGCTACCACATCTAAGGAAGGCAGCAGGCGCGCAAATTACCCAATCCTGACACAGGGAGGTAGTGACAAGAAATAACAATACAGGGCATCCA-TG--TCTTGTAATTGGAATGAGTAGAATTTAAATCCCTTTACGAGTATCGATTGGAGGGCAAGTCTGGTGCCAGCAGCCGCGGTAATTCCAGCTCCAATAGCGTATATTAAAGTTGTTGCGGTTAAAAAGCTCGTAGTTGGATTTCCGCTGAGGACGACCGGTCCG-CCCT---------CTGGGTGAGTATC-TGGCTCGGCCTGGGCATC-TTCTCGGAGAACGTAGCT--GCACTTGACTGTGTGG-TGCGGTA-TCCAGGACTTTTACTTTGAGGAAA-TTAGAGTG-TTTCAAGCAGGCACACG-CCTTGAATACATTAGCATGG-AATAATAAGATAGGACC-TCGGTTCTATTTT-GTTGGTTTCTAGAGCTGAGGTAATGATTAATAGGG-ATAG---TTGGGGGCATTCGTATTTAACTGTCAGAGGTGAAATTCTT-GGATTTGTTAAAGACGGACTACTGCGAAAGCATTTG-CCAAGGATGTTTTCATTGATCAAGAACGAAAGTTAGGGGATCGAAGACGATCAGATACCGTCCTAGTCTTAACCATAAACCATGCCGACTAGAGATTGGAGGTCGTTAT-CTATACGACTCCTTCAGCACCTTATGAGAAATCA-AAG-TCTTTGGGTTCCGGGGGGAGTATGGTCGCAAGGCTGAAACTTAAAGGAATTGACGGAAGGGCACCACCAGGAGTGGAGCCTGCGGCTTAATTTGACTCAACACGGGGAAACTTACCAGGTCCAGACATAGTAAGGATTGACAGATTGATAGCTCTTTCTTGATTCTATGGGTGGTGGTGCATGGCCGTTCTTAGTTGGTGGAGTGATTTGTCTGGTTAATTCCGTTAACGAACGAGACCTTAACCTGCTAAATA-GTTACACGTAACC-TCG-GTTACGTGGGCAACTTCTTAGAGGGACTTTGC-GTGTCTAGCGCAAGGAAGTTTCAGGCAATA-----------------------------------------------CTGATGCGCTCA-CGAGTTT-ATGACCTTGCCCGGAAGGGTT-GGGTAATCT-TCTTAAAACGCATCGTGATGGGGATAGATTATTGCAATTATTAATCTTCAACGAGGAATTCCTAGTAAGCGCGAGTCATCAGCTCGTGCTGATTACGTCCCTGCCCTTTGTACACACCGCCCGTCGC-TCCTACCGATTGAGTGATCCGGTGAATAATTCGGACTGCAGC---AGTGTT---CAGTTC--CTGMACGTTG-CAGTGGAAAGTTTAGTG-AACCTTATCACTYAGAGGAAGGAGAAGTCGTAACAAGG-TTTCCGTAGGTGAACCTGMGGAAGGATC---ATTC------------------------------------------------G--C-AC-G-------CA----TCCAA-----------------------------A-CGTACCA-CT-GT-------G----AAT-TAC----TGGCG-T-----------G-A-------G-G-------------T----TC----T-------------------G---C-A--------------T--T---G---G--G---TT--G----GAGAT------TGCAT-CAAT-TCC----CCT--T----T-------------G-C-A--G-------AA---GCTC----GAG----------GG-C----G---G-C--A------G--G--GC-------------A-G-G---AT--------------------GGG-----T--GC-T-GG------------TCA--C--CTC----------CTTT---C---------T------G----TT-------------------------C-T----T---G-----T-------C--------------G----TC----------------------------ATGTACCTT---G---------CCTATTCCACG-----------TGCAAGTGCCA--------------T----CTTCTC--TG---GA---GC-----------GGC----T----------------------GA----CT---GC------CG-----CATTTTC----------------T----------------CTT-----------------------------AC-----A------ACT-TT-----CAGCGATGGATGTCTCGGCTCGAACAACGATGAAGGGCGCAGCGAAGTGTGATAA-GCAWTGTGAATTGCAGAATTCCGTGAACC-AATAGGGACTTGAACGTACACTGCGCTTTCGGGATAT-CCCTGAAAGCATGCCTACTTC-A--G-------TGTCTA--------------TGCC-A--------CCTAC-T----------GC----------CA----G-----T----GA--------C-----TACT--T--CC-----A-CAT----AGGTTTG---GAC------------CAGT---C--GCT---------------------TG-CGC-GTACC-TGCGC------------G---TC-A-A-------------------------GG---A-------GCTGT-------------------------------------GC----------------C---C-C----T--------------------GA--C---------GC----GT-----TTA----------------------------------------------------------------------A----A-----------------------------------------------------------------------------------GC---A-TAG--GGT-T---------------T--T-C----------------------------CG--C--------G--G-C---TT----------------G-------C-A---ACT-------------T--ACC---------GA---G-T--------GT---CCTT-----G-------------A--CG-C-----TA----G-----CT--G-T--------TG---C-------T-G-----T-G--C------------------T----GT-----------T----G-------------------G-----------AAA---------TC--AC----TC---TC----------ACCTG-----------------------GAG-----TAT-GT----CTA----------ATA--------------C------------T---------TCCCT--------AA---------G-A--C-----ATG-----AA-GTTAGGTCAGCAAA-CCCGCTGAATTTAAGCATATMARTAAGCGGAGGAWAAGAAACTAAATAGGATTCCCTTAGTAATGGCGAATG-AACAGGGATTAGCTCAGCAT-GGAAATCGGGG-CCT-----CTGGCCTTGAATT-GTAGTCTGGGGAT-GTACTGCCAACG-GAGGCGCAGGTGTAAGCC-TCTTGGAAAAGA-GCATCAACGAGGGTGAGAGTCCC-GCTTGTCAC-CTGCA----G-TCCCCCGTGCAC-GGTGTAC-TTTCTAAGAGTCACGTTCCTCGGGATTGGAGCGCAAAGTGGGTGGTAAATTTCATCTAAAGCTAAATATTGGTTCGAGACCGA-TAGCAAACAAGTA-CCATGAGGGAAAGGTGAAA-AGGACTTTGAAAAGAGAGTTAAA-AGTGCCTGAAATTGCTGAAAGGGAAGCGAATGGAACCAGTGTGC--C-TTGGCG-----AG-AT-TGTTGCG-CGCTA----ATGTGA----------------------------TGAGTTGCTGCTTC-AGCGCAAGCGTGGCAGTAGCTTT-------TGATC--AGGACGTGCGTGGT-GCT-TCTCGTCTTGCGTGTCATCTTCAGTTCACATTTGATGAAAACGCCAAGGAC-ACGG-TAGCTC-GCCTCTGGGTGTGTGAAT-TTGCTTG-GTGGAATTCA-TG-T------GT-GTAC-TG-----------------------------------------------------------------------------------------------------------------------------------------------------------------------------------------------------------------------------------------------------------------------------------------------------------------------CTTGCT---GACT--GAATGG---TTCCTTTCGACCCGTCTTGAAACACGGACCAA-GGAGTCTA-ACATACGTGCGAGC-TCACGGGTGGTT-AAACCTGCTTGCGCAATGAA-AGTGACTG-CTGGGA----------------TTTC-TGCACCAGCAACCGACC--AATCAATTGAGAGAGGTTTGAGTATGAGCATATCTGTTAGGACCCGAAAGATGGTGAACTATGCCTGTGAAGGGCAAACTCAGGGGAAACTCTGATGGAGGCTCGTAGCGATACTGACGTGCAAATCGTTCGTCATACATGGGTATAGGGGCGAAAGACTAATCGAACCATCTAGTAGCTGGTTCCCTCCGAAGTTTCCCTCAGGATAGCTGGAG---T-TGAACAGTTTTATCAGGTAAAGCGAATGATTAGAGGAATCGGGGGCGCGT-TGTCCTCGACCTATTCTCAAACTTTAAATGGGTAAGATC--CAGTGGTTACTTGGGTGAACT-TCTGGGATAAATGAC--AACTCTAAGTGGGCCA-TTTTTGGTAAGCAGAACTGGCGATGAGGGATGAACCTAACGTTGGGTTAAGGTGCTTAACTGCTC-GCTCATCAGATACCATAAAGGGTGTTGGTTCATTTTAACAGCAGGACGGTGGTCATGGAAGTCGAAATCCGCTAAGGAGTGTGTAACAACTCACCTGCCGAA-TGGACTAGCCCCGAAAATGGATGGCGCTCAAGCGGGTGACCGATACCCAACCATTGTTGCAAGT-----------TTG-TTGCGTCAATGAGTAGGAGGGCAT-GGGGGTT-TGTGACGCAGCTTT-GGCGTA------------------------------------------------------------------------------------------------------------------------------------------------------------------------------------------------------------------------------------------------------------------------------------------------------------------------------------------------------------------------------------------------------------------------------------------------------------------------------------------------------------------------------------------------------------------------------------------------------------------------CTGAGCAGAAGCTACTTGACGCCTTCTG--GTGGATAGTGGATTCGCGCATGGCGAGAATTGCCGGGCAAGGAACGCCTTTC--------------------GGGGC-TTTCCCTGTGCAGTGAACAACCAACTCAGAACTGGAGCGGACAAGGGGAATCCGACTGTTTAATTAAAAC-AAAGCATTGCGATGGCCTCAAACGGTGTTGACGCAATGTGATTTCTGCCCAGTGCTCTGAATGTC-AAAGTGATGAAATTCAATCAAGCGCGGGTAAACGGCGGGAGTAACTATGACTCTCTTAAGGTAGCCAAATGCCTCGTCATCTAATTAGTGACGCGCATGAATGGATTAACGAGATTCCCACTGTCCCTATCTACTATCTAGCGAAACCACAGCCAAGGGAACGGGCTTGGGATAATCAGCGGGGAAAGAAGACCCTGTTGAGCTTGACTCTAGTCCGACTTTGTGAAATGACTTAGGAGGTGTAG-CATAAGTGGGAGCTTCGGCGATCTTGAAATACCACTACTC------------TTAATGTCATTTTACTTATTCCGTTAGACTGAGACTTGCGTC------ACAG--CGAGTTTTGGATCTAAGGTCGTCTTCTTTGATGGTTGATCTGTGCGGAAGACATAGTCAGGTGGGGAGTTTGGCTGGGGCGGCACATCTGTTAAATGATAACGCAGGTGTCCTAAGGTGAGCTCAATGAGAACAGAAATCTCATGTTGACCAAAAGGGGAAAAGCTCGCTTGATTTTGATTTTCAGTACGAATACAAACTGTGAAAACATGGCCTATCGATCCTTTAGGTCTGAGAAATGTTCAGCTAGAGGTGTCAGAAAAGTTACCACAGGGATAACTGGCTTGTGGCAGCCAAGC-------------------------------------------------------------------------------------------------------------------------------------------------------------------------------------------------------------------------------------------------------------------------------------------------------------------------------------------------------------------------------
Peridinium_americanum_080218_12                 ACCTGGTTGATCCTGCCA-GTAGTCATATGCTTGTCTCAAAGATTAAGCCATGCATGTCTCAGTATAAGCAT-CCATATGGTGAAACTGCGAATAGCTCATTAAAACA-GTTATAGCTTACTTGGTGGT-CACTCCTTACAT-GGATAAC-TGTGGTAATTCTAGAGCTAATACATGCGCC--AAGACCCAACTTCTC----GGACGGGTTG-TGTTTATTAGCTTCAGAACCATCCCAGGCTCT---GCCTGGT-CTG-TTGGTGAACCATAATAAGCAAACGAATCGCG---TAGCATCTGCTGGCGATAAA-CCATTCAAGTTTCTGACCTATCAGCTTCCGACGGTACGGTATTGGCCTACCGTGGCAATGACGGGTAACGGAGAATTAGGGTTCGATTCCGGAGAGGGAGCCTGAGAAATGGCTACCACATCTAAGGAAGGCAGCAGGCGCGCAAATTACCCAATCCTGACACAGGGAGGTAGTGACAAGAAATAACAATATGGGGCATCCA-TG--TCTTGTAATTGGAATGGGTAGAATTTAAATCACTTTACGAGTATCGATTGGAGGGCAAGTCTGGTGCCAGCAGCCGCGGTAATTCCAGCTCCAATAGCGTATATTGAAGTTGCTGCGGTTGAAAAGCTCGTAGTTGGATTTCTGCCAAGGACGACTGGTCCG-CCCT---------TTGGGTGAGTACC-TAGCTCGGCCTGGGCATC-TTCTTGGGGAGCGTGGCT--GTACTTAACTGTATGG-CGCGGTG-TCCAGGACTTTTACTTTGAGGAAA-TTAGAGTG-TTTCAAGCAGGCTCACG-CCTTGAATACATTAGCATGG-AATAATAAGATAAGACC-TTGGTT-TATTTT-GTTGGTTTCTAGATCCGAGGTAATGGTTAATAGGG-ATAG---TTGGGGGCATTCGTATTTAACTGTCAGAGGTGAAATTCTT-GGATTTGTTAAGGACGAACCACTGCGAAAGCATTTG-CCAAGAATGTTTTCATTGATCAAGAACGAAAGTTAGGGGATCGAAGACGATCAGATACCGTCCTAGTCTTAACCATAAACCATGCCGACTAGAGATTGGAGGTCTTCAC-TTATACGACTCCTTCAGCACCTCATGAGAAATCA-AAG-TCTTTGGGTTCCGGGGGGAGTCTGGTCGCAAGTCTGAAACTTAAAGGAATTGACGGAAGGGCACCACCAGGAGTGGAGCCTGCGGCTTAATTTGACTCAACACGGGGAAACTTACCAGGTCCGGACATAGTAAGGATTGACAGATTGATAGCTCCTTCTTGATTCTATGGGTGGTGGTGCATGGCCGTTCTTAGTTGGTGGAGTGATTTGTCTGGTTAATTCCGTTAACGAACGAGACCTTAACCTGCTAAATA-GCTACGCGTAGC-TTCG-GTTACGTGGGCAACTTCTTAGAGGGACTTTGC-GTGTCTAACGCAAGGAAGTTTGAGGCAATAACAGGTCTGTGATGCCCTTAGATGTTCTGGGCTGCACGCGCGCTACACTGATGCGTTCAACGAGTTT-TTGGCCTTGCCTGGAAAGGTT-TGGTAATCT-TCTTAAATCGCATCGTGATGGGGATAGATTCTTGCAATTATCAATCTTCAACGAGGAATTCCTAGTAAGCGTGAGTCATCAGCTCGCGCTGATTACGTCCCTGCCCTTTGTACACACCGCCCGTCGC-TCCTACCGATTGAGTGATCCGGTGAATAATTCGGACTGCAGC---TTAGTC---CAGTTC--CTGGGCTTCG-CAGCGGGAAGTTTAGTG-AACCTTATCACTTAGAGGAAGGAGAAGTCGTAACAAGG-TTTCCGTAGGTGAACCTGCAGAAGG--------------------------------------------------------------------------------------------------------------------------------------------------------------------------------------------------------------------------------------------------------------------------------------------------------------------------------------------------------------------------------------------------------------------------------------------------------------------------------------------------------------------------------------------------------------------------------------------------------------------------------------------------------------------------------------------------------------------------------------------------------------------------------------------------------------------------------------------------------------------------------------------------------------------------------------------------------------------------------------------------------------------------------------------------------------------------------------------------------------------------------------------------------------------------------------------------------------------------------------------------------------------------------------------------------------------------------------------------------------------------------------------------------------------------------------------------------------------------------------------------------------------------------------------------------------------------------------------------------------------------------------------------------------------------------------------------------------------------------------------------------------------------------------------------------------------------------------------------------------------------------------------------------------------------------------------------------------------------------------------------------------------------------------------------------------------------------------------------------------------------------------------------------------------------------------------------------------------------------------------------------------------------------------------------------GG-CCTT----CTGGCTTCGAATT-GTGATCTCGAGAT-GTACAACCAGCATGGGGTACAGGTATAAGCC-TTTTGGAAAAGA-GCACCAGCGAGGGTGAGAGTCCC-ATTCGTTAC-CTGTA---AAC-CCC-AGTGCAT-GGTGTGC-GTTCTAAGAGTCACGCTCCTCGGGATTGGAGCGCAAAGTGGGTGGTAAATTTCATCTAAAGCTAAATACGGGCCTGAGACCGA-TAGCACACAAGTA-CCCTGAGGGAAAGGTGAAA-AGGACTTTGGAAAGAGAGTTAAACAGAGCCTGCCATTGCTGAAAGGGAAGCGAACGAAATCAGTGTGA--C-TGGGCG-----AG-AT-CGGGCCG-TGCCA--------------------------------------TGGTGAGCTTCTGCGAAC----------------------------------TGGACGTGCGGCTC-ATT-TCTTGCCCTGTCGGTCAACAGTGCTGCATGCGCGAGGAAAAGAGTATTGGA-CTGT-CAGCTTCGCCTACGGGTGGGTGAAT-GCCTTTG-CTACTACTTG-CG-C------GT-GTAG-TG------------------------------------------------------------------------------------------------------------------------------------------------------------------------------------------------------------------------------------------------------------------------------------------------------------------------CCGCTG--GGCT--ATATGG---TTTCTTTCGACCCGTCTTGAAACACGGACCAA-GGAGTCTA-ACATATGTGCGAGT-TTGCAGGTGTTC-AAACCTGTTAGCGCAATGAA-AGTGACTG-CTAGAA----------------ATTG-TGCACTGGCAACCGACC--AATCGCTTGAGAAAGGTTTGAGTATGAGCATGTCTGTTAGGACCCGAAAGATGGTGAACTATGCCCGTGAAGGGCAAACTCAGGGGAAACTCTGATGGAGGCCCGTAGCGATACTGACGTGCAAATCGTTCGTCATACATGGGTATGGGGGCGAAAGACTAATCGAACCATCTAGTAGCTGGTTCCCTCCGAAGTTTCCCTCAGGATAGCTGGAG---T-TGAACAGCATTATCAGGTAAAGCGAATGATTAGAGGAATCGGGGACGCGT-TGTCCTCGACCTATTCTCAAACTTTAAATGGGTAAGATC--CAGTGGTTACTTGGTTGAACT-TCTGGGATACATGAC--AACTCTAAGTGGGCCA-TTTTTGGTAAGCAGAACTGGCGATGAGGGATGAACCTAACGCAGGGTTAAGGTGCTTAACTGCTC-GCTCATCAGATACCATAAAGGGTGTTGGTTCATTTTAACAGCAGGACGGTGGTCATGGAAGTCGAAATCCGCTAAGGAGTGTGTAACAACTCACCTGCCGAA-TGGACTAGCCCCGAAAATGGATAGCGCTTAAGCGGGTGACCGATACCCAGCCATTGTTGCAAGT-----------GTT-TAGCATCAATGAGTAGGAGGGCAT-GGGGGTT-TGTTGGGAAGCTTCTGGCGCAAGCCTGGG-TGAAACAACCTCTGGTGCAGATCTTGGTGGTAGTAGC----------------------------------------------------------------------------------------------------------------------------------------------------------------------------------------------------------------------------------------------------------------------------------------------------------------------------------------------------------------------------------------------------------------------------------------------------------------------------------------------------------------------------------------------------------------------------------------------------------------------------------------------------------------------------------------------------------------------------------------------------------------------------------------------------------------------------------------------------------------------------------------------------------------------------------------------------------------------------------------------------------------------------------------------------------------------------------------------------------------------------------------------------------------------------------------------------------------------------------------------------------------------------------------------------------------------------------------------------------------------------------------------------------------------------------------------------------------------------------------------------------------------------------------------------------------------------------------------------------------------------------------------------------------------------------------------------------------------------------------------------------------------------------------------------------------------------------------------------------------------------------------
Islandinium_minutum_IMINCS2                   ----------------------------------TCTCAAAGATTAAGCCATGCATGTCTCAGTATAAGCAT-CCATATGGTGAAACTGCGAATAGCTCATTACAACA-GTTATAGCTTACTTGGTGGT-CACTCTTTACAT-GGATAAC-TGTGGTAATTCTAGAGCTAATACATGCGTC-AAA-ACCCAACTTCCT----GGACGGGTTG-TGTTTATTAGCCCCAGAATCAACCCAGGCTCT---GCCTGGC-CCT-GTGGTGAACCATAATAAGCAAGCGAATCGCG---TAGCATCCGCTGGCGATTAA-CCATTCAAGTTTCTGACCTATCAGCTTCCGACGGTACGGTATTGGCCTACCGTGGCAATGACGGGTAACGGAGAATTAGGGTTCGATTCCGGAGAGGGAGCCTGAGAAATGGCTACCACATCTAAGGAAGGCAGCAGGCGCGCAAATTACCCAATCCTGACACAGGGAGGTAGTGACAAGAAATAACAATATAGGGCATCCA-TG--TCTTGTAATTGGAATGAATGGAATTTAAATCACTTTACGAGTATCGATTGGAGGGCAAGTCTGGTGCCAGCAGCCGCGGTAATTCCAGCTCCAATAGCGTATATTGAAGTTGCTGCGGTTGAAAAGCTCGTAGTTGGATTTCTGCCAAGGACGACCGGTCCG-CCCT---------TTGGGTGAGCACC-TGGCTCGGCCTGGGCATC-TTCTTGGGGAGCGTGACT--GTACTTCATTGTGTGG-CGCGGTG-TCCAGGACCTTTACTTTGAGGAAA-TTAGAGTG-TTTCAAGCAGGCTCACG-CCTTGAATACATTAGCATGG-AATAATAAGATAAGACC-TTGGTT-TATTTT-GTTGGTTTCTAGATCCGAGGTAATGGTTAATAGGG-ATAG---TTGGGGGCATTCGTATTTAACTGTCAGAGGTGAAATTCTT-GGATTTGTTAAGGACGGACCACTGCGAAAGCATTTG-CCAAGAATGTTTTCATTGATCAAGAACGAAAGTTAGGGGATCGAAGACGATCAGATACCGTCCTAGTCTTAACCATAAACCATGCCGACTAGAGATTGGAGGTCTTCAC-TTATACGACTCCTTCAGCACCTCATGAGAAATCA-AAG-TCTTTGGGTTCCGGGGGGAGTCTGGTCGCAAGTCTGAAACTTAAAGGAATTGACGGAAGGGCACCACCAGGAGTGGAGCCTGCGGCTTAATTTGACTCAACACGGGGAAACTTACCAGGTCCGGACATAGTAAGGATTGACAGATTGATAGCTCCTTCTTGATTCTATGGGTGGTGGTGCATGGCCGTTCTTAGTTGGTGGAGTGATTTGTCTGGTTAATTCCGTTAACGAACGAGACCTTAACCTGCTAAATA-GCTACGCGTAGC-TTCG-GTTACGTGGGCAACTTCTTAGAGGGACTTTGC-GTGTCTAACGCAAGGAAGTTTGAGGCAATAACAGGTCTGTGATGCCCTTAGATGTTCTGGGCTGCACGCGCGCTACACTGATGCGTTCAACGAGTTT-ATAACCTTGCCTGGAAAGGCT-TGGTAATCT-TTTTAAATCGCATCGTGATGGGGATAGATTCTTGCAATTATCAATCTTCAACGAGGAATTCCTAGTAAGCGTGAGTCATCAGCTCGCGCTGATTACGTCCCTGCCCTTTGTACACACCGCCCGTCGC-TCCTACCGATTGAGTGATCCGGTGAATAATTCGGACTGCAGC---AAAGTT---TAGTTC--CTGAGCTTTG-TGGCGGGAAGTCTAGTG-AACCTTATCACTTAGAGGAAGGAGAAGTCGTAACAAGG-TTTCCGTAGGTGAACCTGCGGAAGGATC---ATTT------------------------------------------------G--GCAC-A-------CGATATTCGCA------------------------------TCACAATGAATTGT-------G----------------CTTA-T-----------G-A-------G--------------------CT----T-------------------G--------------------T-AG---G---G--CTCTGT------------------------------------CGT--C----C-------------G-C-A--A------------GCTC----ACG----------GG-T----G---G-C---------A--G-TGC-------------G-GTG---GG------------------CAAGGT---ATT-GAA----------------ACA--C--C--------------TT--CC---------CT-----T----CG-------------------------T-C----T---G-----T-------C--------------T----CC----------------------------TCTTTTCTCT----------------------------------CCATGAGCCAG----------------------CTTTGGCATGTT---GC-----------------------------------------AA----TC---AT------TG-----CAGAAAT----------------T---------------TGTT-----------------------------TC-----A------AATCTT-----CAGCGACGGATGTCTCGGCTCGGGCAACGATGAAGGGCGTAGCGAAGTGTGATAA-GCATTCTGAATTGCAGAGTTCCGTGAGTC-AACAGACACTTGAACGTATGTTGCGCTTTCAGGAAAT-CCCTGAAGGCACGCCTGCTTC-A--G-------TGCCTA--------------CTAC----------TTTGC-T----------AC----------CA----G---TCC----CG--------C-----TTCA--C--AC-----A-CGCCTTTGTGAGTG---TGC------------TAGC---GGAACT----------------------G-CGT-GTTTC-TGTGC------------G---TC-A-A-------------------------AG---A-------GCC---------------------------------TTGC--GC----------------C---T-T----T--------------------GT--C---------GC----GT-----GCA----------------------------------------------------------------------A----T-----------------------------------------------------------------------------------AA---A-TGATTGGT-G----T----------G--A-CT--------------------------GTG--CTT------C--C-A---TG----------------G-------C-G---AGTAGCTTGGCAAATCTCTGTT---------GA---G-T--------ATGATATCC----------------------TG-C-----------------TC--G-A--------CG---CT------G-------T-G--GGGAAGTCCTC---TGCACA----GA-----------G----G-------------------A-----G-TGTTCCG---------CA--------TG---TC----------------------------------------------------------C----------ACC--------------T------------TT--------TTCCC--------AA---------G-G--C-----ATG-----AT-GTTAGGTTAGCAAA-CCCGCTGAATTTAAGCATATAAGTAAGCGGAGGAAAAGAAACTCAAGAGGATTCCCTTAGTAATGGCGAATG-AACAGGGATATGCTCAGAGT-GAAAATCGGGG-CCT-----TTGGCTTCGAATT-GTGATCTCGAGAT-GTACAGCCAGCA-GGGGTGCAGGTGTAAGCC-TCTTGGAAAAGA-GCACCAACGAGGGTGAGAGTCCC-ATTCGTCAC-CTGTA----GC-CCCCAGCGCAT-GGCGTGC-TTTCCAAGAGTCACGCTCCTCGGGATTGGAGCGCAAAGTGGGTGGTAAATTTCATCTAAAGCTAAATATGGGTCTGAGACCGA-TAGCACACAAGTA-CCCTGAGGGAAAGGTGAAA-AGGACTTTGAAAAGAGAGTTAAACAGAGCCTGCCATTGCTGAAAGGGAAGCGAACGATACCAGTGTGA--C-TTGGCA-----AA-AT-CGCTACG-CACTA--------------------------------------GTGTTAGCACTTGCGAGC----------------------------------AGGCCGTGCGTGGT-ATT-TTTTGCCTTGGCAGTCAACAGCTGTTCCCATTCGGGGAAAATAGTGGAGGG-ATGG-CAACCT-GTCTTCGGGTGGGCGAAT-GCCTCCG-CGATTACTCG-CA-T------GT-GTAC-AG-----------------------------------------------------------------------------------------------------------------------------------------------------------------------------------------------------------------------------------------------------------------------------------------------------------------------GTGTTT---GACT--ATATGG---TTTCTTTCGACCCGTCTTGAAACACGGACCAA-GGAGTCTA-ACATGTGTGCGAGT-TTGCAGGTGGTT-AAACCTGTTGGCGCAATGAA-AATGACTG-CTAGGA----------------TTTG-TGCACTAGCAACCGACC--AATCATTTGAGAAAGGTTTGAGTATGAGCATGTCTGTTAGGACCCGAAAGATGGTGAACTATGCCCGTGAAGGGCAAACTCAGGGGAAACTCTGATGGAGGCTCGTAGCGATACTGACGTGCAAATCGTTCGTCATACATGGGTATGGGGGCGAAAGACTAATCGAACCATCTAGTAGCTGGTTCCCTCCGAAGTTTCCCTCAGGATAGCTGGAG---T-TGAACAGCTTTATCAGGTAAAGCGAATGATTAGAGGAATCGGGGACGCGT-TGTCCTCGACCTATTCTCAAACTTTAAATGGGTAAGATC--CAGTGGTTACTTGGTTGAACT-TCTGGGATACATGAC--AACTCTAAGTGGGCCA-TTTTTGGTAAGCAGAACTGGCGATGAGGGATGAACCTAACGCTGGGTTAAGGTGCTTAACTGCTC-GCTCATCAGATACCATAAAGGGTGTTGGTTCATTTTAACAGCAGGACGGTGGTCATGGAAGTCGAAATCCGCTAAGGAGTGTGTAACAACTCACCTGCCGAA-TGGACTAGCCCCGAAAATGGATAGCGCTCAAGCGGGTGACCGATACCCAACCATTGTTGCAATT-----------GTT-CAGCATCAATGAGTAGGA--------------------------------------------------------------------------------------------------------------------------------------------------------------------------------------------------------------------------------------------------------------------------------------------------------------------------------------------------------------------------------------------------------------------------------------------------------------------------------------------------------------------------------------------------------------------------------------------------------------------------------------------------------------------------------------------------------------------------------------------------------------------------------------------------------------------------------------------------------------------------------------------------------------------------------------------------------------------------------------------------------------------------------------------------------------------------------------------------------------------------------------------------------------------------------------------------------------------------------------------------------------------------------------------------------------------------------------------------------------------------------------------------------------------------------------------------------------------------------------------------------------------------------------------------------------------------------------------------------------------------------------------------------------------------------------------------------------------------------------------------------------------------------------------------------------------------------------------------------------------------------------------------------------------------------------------------------------------------
Amphidiniopsis_uroensis_uro8               ----------TC-AGT-A-GT--CCATATGCTTGTCTCAAAGATTAAGCCATGCATGTCTCAGTATAAGCAT-CTATATGGTGAAACTGCGAATGGCTCATTAAAACA-GTTATAGTTTACTTGATGGT-CATTCTTTACAT-GGATAAC-TGTGGTAATTCTAGAGCTAATACATGCGCC--ATTACCCAACTCTTC----GGACGGGTTG-TGTTTATTAGCCCCAGAACCAACCCAGGCCCC---GCCTGGT-CCT-GAGGTGAACCATAATAACCAAGCGAATCGCG---TAGCACACGCTGGCGATAAA-TCATTCAAGTTTCTGACCTATCAGCTTCCGACGGTATGGTATTGGCCTACCGTGGCAATGACGGGTAACGGAGAATTAGGGTTCGATTCCGGAGAGGGAGCCTGAGAAATGGCTACCACATCTAAGGAAGGCAGCAGGCGCGCAAATTACCCAATCCTGACACAGGGAGGTAGTGACAAGAAATAACAATATAGGGCATCCA-TG--TCTTGTAATTGGAATGAATAGAATTTAAATCACTGTATGAGTATCGATTGGAGGGCAAGTCTGGTGCCAGCAGCCGCGGTAATTCCAGCTCCAATAGCGTATATTGAAGTTGCTGCGGTTGAAAAGCTCGTAGTTGGATTTCTGTCAAGGACGACCGGTCCG-CCCT---------CCGGGTGAGCACC-TGGTTCGGCCTGGGCATC-TTCTTGGAGAACGTTGCT--GTACTTGACTGTGTGG-CGCGGTG-TCCAGGACCTTTACTTTGAGGAAA-TTAGAGTG-TTTCAAGCAGGCTCACG-CCTTGAATACATTAGCATGG-AATAATAAGATAGGACC-TCGGTTCTATTTT-GTTGGTTTCTAGAGCTGAGGTAATGATTAATAGGG-ATAG---TTGGGGGCATTCGTATTTAACTGTCAGAGGTGAAATTCTT-GGATTTGTTAAGGACGGACTACTGCGAAAGCATTTG-CCAAGAATGTTTTCATTGATCAAGAACGAAAGTTAGGGGATCGAAGACGATCAGATACCGTCCTAGTCTTAACCATAAACCATGCCGACTAGAGATTGGAGGTCTTTAC-TTATACGACTCCTTCAGCACCTCATGAGAAATCA-AAG-TCTTTGGGTTCCGGGGGGAGTCTGGTCGCAAGTCTGAAACTTAAAGGAATTGACGGAAGGGCACCACCAGGAGTGGAGCCTGCGGCTTAATTTGACTCAACACGGGGAAACTTACCAGGTCCGGACATAGTAAGGATTGACAGA-TGATAGCTCCTTCTTGATTCTATGGGTGGTGGTGCATGGCCGTTCTTAGTTGGTGGAGTGATTTGTCTGGTTAATTCCGTTAACGAACGAGACCTTAGCCTGCTAAATA-GCTACGCGTAGC-TTCG-GTTACGCGGGCAACTTCTTAGAGGGACTTTGC-GTGTCTAACGCAAGGAAGTTTGAGGCAATAACAGGTCTGTGATGCCCTTAGATGTTCTGGGCTGCACGCGCGCTACACTGATGCGCTCAACGAGTTT-ACTACCTTGCCCGGAAGGGTT-TGGTAATCT-TTTTAAAACGCATCGTGATGGGGATAGATTCTTGCAATTATCAATCTTCAACGAGGAATTCCTAGTAAGCGCGAGTCATCAGCTCGTGCTGATTACGTCCCTGCCCTTTGTACACACCGCCCGTCGC-TCCTACCGATTGAGTGATCCGGTGAATAATTCGGACCGCAGC---ATCGCTTGGTAGT-CA-CTGAGCTTTG-CGGTGGAAAGTTTGGTG-AACCTTATCACTTAGAGGAAGGAGAAGTCGTAACAAGG-TTTCCGTAGGTGA-----------------------------------------------------------------------------------------------------------------------------------------------------------------------------------------------------------------------------------------------------------------------------------------------------------------------------------------------------------------------------------------------------------------------------------------------------------------------------------------------------------------------------------------------------------------------------------------------------------------------------------------------------------------------------------------------------------------------------------------------------------------------------------------------------------------------------------------------------------------------------------------------------------------------------------------------------------------------------------------------------------------------------------------------------------------------------------------------------------------------------------------------------------------------------------------------------------------------------------------------------------------------------------------------------------------------------------------------------------------------------------------------------------------------------------------------------------------------------------------------------------------------------------------------------------------------------------------------------------------------------------------------------------------------------------------------------------------------------------------------------------------------------------------------------------------------------------------------------------------------------------------------------------------------------------------------------------------------------------------------------------------------------------------------------------------------------------------------------------------------------------------------------------------------------------------------------------------------TTAAGCATATAAGTAAGCGGAGGAGAAGAAACTAAACAGGATTCCCTCAGTAATGGCGAATG-AACAGGGGAGTGCTCAGCAT-GGAAATTGGGGTC-T-----TTGACCTTGAGTT-GTGATCTCGAGAT-ACACAGCCAACA-TTGGTGCAGGCGTAGGCC-TCTTGGGAAAGA-GCATCGTCGAGGGTGAGAGTCCC-GCGCGTCGC-CTGCA----AC-CTCTTGTCTAC-GGTGTGT-TTTCCAAGAGTCACGTTCCTCGGGATTGGAGCGCAAAGAGGGTGGTAATTTTCATCTAAAGCTAAATATGGGTTCGAGACCGA-TAGCAAACAAGTA-CCCTGAGGGAAAATTGAAA-AGGACTTTGAAAAGAGAGTTAAACAGAGCCTGCCATTGCTGAAAGGGAAGCGAACGACACCAGTGTGTGAC-TTGGCG-----AG-AT-TGCTGCGTCGCTA----ACAGGA----------------------------TTGCCTCCCTCTGTCAACGCAAGTGGCGAGGTGGGTCT-------TGACT-GGGAACGCACGTGGC-ACT-TCTTGCCCTGTCAGTCAGCGTCTGTTTGCGCACAGGGAAAATGGTGTGGGC-AAGT-TAGCCT-CGCCCTTGGTGAGGGAAT-GCCTGCG-CTGTGACCCG-TG-C------GT-GTAC-AG-----------------------------------------------------------------------------------------------------------------------------------------------------------------------------------------------------------------------------------------------------------------------------------------------------------------------GTCGAT---GACG--ACATGG---TTTCTTTCGACCCGTCTTGAAACACGGACCAA-GGAGTCTA-ACATATGTGCGAGT-TCGCAGGTGTTT-AAGCTTGTTTGCGCAATGAA-AGTGACTG-CTGGGA----------------TTTT-TGCACCAGCAACCGACC--AATCATTCGAGAAAGGTTTGAGTATGAGCATATCTGTTAGGACCCGAAAGATGGTGAACTATGCCTGTGAAGGGCAAACTCAGGGGAAACTCTGATGGAGGCTCGTAGCGATACTGACGTGCAAATCGTTCGTCATACATGGGTATGGGGGCGAAAGACTAATCGAACCATCTAGTAGCTGGTTCCCTCCGAAGTTTCCCTCAGGATAGCTGGAG---T-TGAACAGTTTTATCAGGTAAAGCGAATGATTAGAGGAATCGGGGGCGCGT-CGTCCTCGACCTATTCTCAAACTTTAAATGGGTAAGATC--CAGTGGTTACTTGGTTGAACT-TCTGGGATACATGAC--AACTCTAAGTGGGCCA-TTTTTGGTAAGCAGAACTGGCGATGAGGGATGAACCTAACGTTGGGTTAAGGTGCTTAATTGCTC-GCTCATCAGATACCATAAAGGGTGTTGGTTCATTTTAACAGCAGGACGGTGGTCATGGAAGTCGAAATCCGCTAAGGAGTGTGTAACAACTCACCTGCCGAA-TGGACTAGCCCCGAAAATGGATAGCGCTAAAGCGGGTGACTGATACCCAACCATTGTTGCAA-TG----------GTG-GTGCGTCAATGAGTAGGAGGGCAT-GGGGGTT-TGTGAGGAAGTCTGTGGCGCAAGCC----------------------------------------------------------------------------------------------------------------------------------------------------------------------------------------------------------------------------------------------------------------------------------------------------------------------------------------------------------------------------------------------------------------------------------------------------------------------------------------------------------------------------------------------------------------------------------------------------------------------------------------------------------------------------------------------------------------------------------------------------------------------------------------------------------------------------------------------------------------------------------------------------------------------------------------------------------------------------------------------------------------------------------------------------------------------------------------------------------------------------------------------------------------------------------------------------------------------------------------------------------------------------------------------------------------------------------------------------------------------------------------------------------------------------------------------------------------------------------------------------------------------------------------------------------------------------------------------------------------------------------------------------------------------------------------------------------------------------------------------------------------------------------------------------------------------------------------------------------------------------------------------------------------------------------
Archaeperidinium_minutum              ---------------------------------------------------TGCATGTCTCAGTATGAACTT-CTACACAGTGAAACTGCGAATGGCTCATTAAAACA-GTTATAGCTTATTTGGTGAT-CTTTCCTTACAT-GGATAAC-TGTGGTAATTCTAGAGCTAATACATGCGTC--AAGACCCAACTTATT----GGACGGGTCG-TGTTTATTAGTGACAGAACCAACCCAGGCACT---GCCTGGT-CTT-CTGGTGATTCATAATAACCGAGCGAATCGCG---TGGCATCAGCCGGTGATGAA-GCATTCAAGTTTCTGACCTATCAGCTTCCGACGGTAGGGTATTGGCCTACCGTGGCAATGACGGGTAACGGAGAATTAGGGTTCGATTCCGGAGAGGGAGCCTGAGAAATGGCTACCACATCTAAGGAAGGCAGCAGGCGCGCAAATTACCCAATCCTGACACAGGGAGGTAGTGACAAGAAATAACAATACAGGGCATCCA-TG--TCTTGTAATTGGAATGAGTAGAATTTAAATCCCTTTGCGAGTATCGGTTGGAGGGCAAGTCTGGTGCCAGCAGCCGCGGTAATTCCAGCTCCAATAGCGTATATTGAAGTTGCTGCGGTTGAAAAGCTCGTAGTTGGATTTCTGCCGAGGACGACCGGTCCG-CCCT---------CTGGGTGAGCACC-TGGTTCGGCCTGGGCATC-TTCCTGGGGAGCGTGGCT--GTACTTGACTGTGTGG-CGCGGTG-TCTGGGACTTTTACTTTGAGGAAA-TTAGAGTG-TTTCAAGCAGGCTCACG-CCTTGAATACATTAGCATGG-AATAATAAGATAGGACC-TTGGTTTTATTTT-GTTGGTTTCTAGAGCTGAGGTAATGATTAATAGGG-ATAG---TTGGGGGCATTCGTATTTAACTGTCAGAGGTGAAATTCTT-GGATTTGTTAAGGACGGACTACTGCGAAAGCATTTG-CCAAGAATGTTTTCATTGATCAAGAACGAAAGTTAGGGGATCGAAGACGATCAGATACCGTCCTAGTCTTAACCATAAACCATGCCGACTAGAGATTGGAGGTCTTTAT-TTGTACGACTCCTTCAGCACCTTACGAGAAATCA-AAG-TCTTTGGGTTCCGGGGGGAGTCTGGTCGCAAGTCTGAAACTTAAAGGAATTGACGGAAGGGCACCACCAGGAGTGGAGCCTGCGGCTTAATTTGACTCAACACGGGGAAACTTACCAGGTCCAGACATAGTAAGGATTGACAGATTGATAGCTCCTTCTTGAT-----GGGTGGTGGTGCATGGCCGTTCTTAGTTGGTGGAGTGATTTGTCTGGTTAATTCCGTTAACGAACGAGACCTTAACCTGCTAAATA-GTTACACGTAGC-TTCG-GTTACGTGGGCAACTTCTTAGAGGGACTTTGC-GTGTCTAACGCAAGGAAGTTTGAGGCAATAACAGGTCTGTGATGCCCTTAGATGTTCTGGGCTGCACGCGCGCTACACTGATGCGCTCAAAGAGTTT-ATGACCTTGCCTGGGAGGGTT-TGGTAATCT-TTTTAAAACGCATCGTGATGGGGATAGATTATTGCAATTATCAATCTTCAACGAGGAATTCCTAGTAAGCGCGAGTCATCAGCTCGCGCTGATTACGTCCCTGCCCTTTGTACACACCGCCCGTCGC-TCCTACCGATTGAGTGATCCGGTGAATAATTCGGACTGCTGC---AAGGCT---CAGTTC--CTGAACCTTG-CGGCGGAAAGTTTAGTG-AACCTTAT----------------------------------------------------------------------------------------------------------------------------------------------------------------------------------------------------------------------------------------------------------------------------------------------------------------------------------------------------------------------------------------------------------------------------------------------------------------------------------------------------------------------------------------------------------------------------------------------------------------------------------------------------------------------------------------------------------------------------------------------------------------------------------------------------------------------------------------------------------------------------------------------------------------------------------------------------------------------------------------------------------------------------------------------------------------------------------------------------------------------------------------------------------------------------------------------------------------------------------------------------------------------------------------------------------------------------------------------------------------------------------------------------------------------------------------------------------------------------------------------------------------------------------------------------------------------------------------------------------------------------------------------------------------------------------------------------------------------------------------------------------------------------------------------------------------------------------------------------------------------------------------------------------------------------------------------------------------------------------------------------------------------------------------------------------------------------------------------------------------------------------------------------------------------------------------------------------------------------------------------------------------------------------------------------------------------AATGGCGAATG-AACAGGGGTAAGCTCAGCAT-TAAAATTGGGG-C---------GGCCTTGAATT-GTAGCCTCGAGAT-GTACAACTAACA-GGGGTGCAGGTGTAAGCC-TCCTGGAAAGGA-GCGCCGGCGAGGGTGAGAGCCCC-GCGCGTCTT-CTGCA----GC-CCCCTGTGCAC-AGTGTAC-TTTCCAAGAGTCACGTTCCTCGGGATTGGAGCGCAAAGTGGGTGGTAAATTTCATCTAAAGCTGAATATGGGTCCGAGACTGA-TAGCAAACAAGTA-CCCTGAGGGAAAGATGAAA-AGGACTTTGAAAAGAGAGTTAAA-AGAGCCTGCCATTGCTGAAAGGGAAGCGAACGATACCAGTGTGA--C-TTGGCG-----GG-AT-TGCCTCA-CATT------------------------------------------------------------------------------------------------------------------------------------------------------------------------------------------------------------------------------------------------------------------------------------------------------------------------------------------------------------------------------------------------------------------------------------------------------------------------------------------------------------------------------------------------------------------------------------------------ACCCGTCTTGAAACACGGACCAA-GGAGTCTA-ACATATGTGGGAGT-TCGCGGGTTTCT-AATCCTGTTTGCGCAATGAA-AGTGACTG-CTGGGA----------------TTAC-TGCACCAGCAACCGACC--AATCAACTGCGAGAGGTTTGAGTGTGAGCATGTCTGTTAGGACCCGAAAGATGGTGAACTATGCCTGTGAAGGGCAAACTCAGGGGAAACTCTGATGGAGGCTCGTAGCGATACTGACGTGCAAATCGTTCGTCATACATGGGTATGGGGGCGAAAGACTAATCGAACCATCTAGTAGCTGGTTCCCTCCGAAGTTTCCCTCAGGATAGCTGGAG---T-TGATCAGTTTTATCAGGTAAAGCGAATGATTAGAGGAATCGGGGACGCGT-TGTCCTCGACCTATTCTCAAACTTTAAATGGGTAAGATC--CAGTGGTTACTTGGGTGAACT-TCTGGGATACATGAC--AACTCTAAGTGGGCCA-TTTTTGGTAAGCAGAACTGGCGATGAGGGATGAACCTAACGTTGGGTTAAGGTGCTTAACTGCTC-GCTCATCAGATACCATAAAGGGTGTTGGTTCATTTTAACAGCAGGACGGTGGTCATGGAAGTCGAAATCCGCTAAGGAGTGTGTAACAACTCACCTGC--------------------------------------------------------------------------------------------------------------------------------------------------------------------------------------------------------------------------------------------------------------------------------------------------------------------------------------------------------------------------------------------------------------------------------------------------------------------------------------------------------------------------------------------------------------------------------------------------------------------------------------------------------------------------------------------------------------------------------------------------------------------------------------------------------------------------------------------------------------------------------------------------------------------------------------------------------------------------------------------------------------------------------------------------------------------------------------------------------------------------------------------------------------------------------------------------------------------------------------------------------------------------------------------------------------------------------------------------------------------------------------------------------------------------------------------------------------------------------------------------------------------------------------------------------------------------------------------------------------------------------------------------------------------------------------------------------------------------------------------------------------------------------------------------------------------------------------------------------------------------------------------------------------------------------------------------------------------------------------------------------------------------------------------------------------------------------
Herdmania_litoralis                   ACCTGGTTGATCCTGCCA-GTAGTCATATGCTTGTCTCAAAGATTAAGCCATGCATGTCTCAGTATAAGCTT-CTACATGGCGAAACTGCGAATGGCTCATTAAAACA-GTTATAATTCATTTGATGGT-CATTC-TTACAT-GGATAAC-TGTGGTAATTCTAGAGCTAATACATGCGTC-AAA-ACCCAACTTCTT----GGACGGGCTG-TGTTTATTAGTTTCAGAACCAACCCAGACTCT---GTCTGGT-CCT-GTGGTGATTCATAATAACCGAACGAATCGCG---TAGCATCCGCCGGCGATAAG-TCATTCAAGTTTCTGACCTATCAGCTTCCGACGGTAGGGTATTGGCCTACCGTGGCAATGACGGGTAACGGAGAATTAGGGTTCGATTCCGGAGAGGGAGCCTGAGAAATGGCTACCACATCTAAGGAAGGCAGCAGGCGCGCAAACTACCCAATCCTGACACAGGGAGGTAGTGACAAGAAATAACAATACAGGGCATATT-TG--TCTTGTAATTGGAATGAGTAGAATTTAAATCCCTTTACGAGTATCGATTGGAGGGCAAGTCTGGTGCCAGCAGCCGCGGTAATTCCAGCTCCAATAGCGTATACTGAAGTTGCTGCGGTTGAAAAGCTCGTAGTTGGATTTCTGCTTCGGACGACCGGTCCG-CCCT---------CTGGGTGAGTACC-TGGCTCGGCCTGAGCATC-TTCTTGGGTGAGGTTGCT-GGCACTTGATTGTGTGG-CGCCGAG-CCCAAGACTTTTACTTTGAGGAAA-TTAGAGTG-TTTCAAGCAGGCGCACG-CCTTGAATACATTAGCATGG-AATAATAAGATAGGACC-TTGGTTCTATTTT-GTTGGTTTCTAGAGCTGAGGTAATGATTAATAGGG-ATAG---TTGGGGGCATTCGTATTTAACTGTCAGAGGTGAAATTCTT-GGATTTGTTAAGGACGGACTACTGCGAAAGCATTTG-CCAAGAATGTTTTCATTGATCAAGAACGAAAGTTAGGGGATCGAAGACGATCAGATACCGTCCTAGTCTTAACCATAAACCATGCCGACTAGAGATTGGAGGTCTTTAT-TGATACGACTCCTTCTGCACCTTATGAGAAATCA-AAG-TCTTTGGGTTCCGGGGGGAGTCTGGTCGCAAGTCTGAAACTTAAAGGAATTGACGGAAGGGCACCACCAGGAGTGGAGCCTGCGGCTTAATTTGACTCAACACGGGGAAACTTACCAGGTCCAGACATAGTAAGGATTGACAGATTGATAGCTCCTTCTTGATTCTATGGGTGGTGGTGCATGGCCGTTCTTAGTTGGTGGAGTGGTTTGTCTGGTTAATTCCGTTAACGAACGAGGCCTCAGCCTGCTAAATA-GCTACATGTAGCC-TCG-GTTACGTGGGCAGCTTCTTAGAGGGACTTTGC-GTGTCTAACGCAAGGAAGTTTGAGGCAATAACAGGTCTGTGATGCCCTTAGATGTTCTGGGCTGCACGCGCGCTACACTGATGCGCTCAACGAGTTT-ATGACCTTGCCTGGAAAGGTT-TGGTAATCT-TTTCAAAACGCATCGTGATGGGGATAGATTATTGCAATTATCAATCTTCAACGAGGAATTCCTAGTAAGCGCGAGTCATCAGCTCGTGCTGATTACGTCCCTGCCCTTTGTACACACCGCCCGTCGC-TCCTACCGATTGAGTGATCCGATGAATAATTCGGACCGCAGT---AACGCG---CAGTTC--CTGTGTGTTG-CAGTGGAAAGTTTAGTG-AACCTTATCACTTAGAGGAAGGAGAAGTCGTAACAAGG-TTTCCGTAGGTGAACCTGCAGAAGGATC-----------------------------------------------------------------------------------------------------------------------------------------------------------------------------------------------------------------------------------------------------------------------------------------------------------------------------------------------------------------------------------------------------------------------------------------------------------------------------------------------------------------------------------------------------------------------------------------------------------------------------------------------------------------------------------------------------------------------------------------------------------------------------------------------------------------------------------------------------------------------------------------------------------------------------------------------------------------------------------------------------------------------------------------------------------------------------------------------------------------------------------------------------------------------------------------------------------------------------------------------------------------------------------------------------------------------------------------------------------------------------------------------------------------------------------------------------------------------------------------------------------------------------------------------------------------------------------------------------------------------------------------------------------------------------------------------------------------------------------------------------------------------------------------------------------------------------------------------------------------------------------------------------------------------------------------------------------------------------------------------------------------------------------------------------------------------------------------------------------------------------------------------------------------------------------------------------------------------------------------------------------AATGGCGAATG-AACAGGGGTTGGCTCAGAGT-TAAAATCGGGG-CTT-----CTGGCCTTGAATT-GTAGTCTGGCGAT-GCGCCACCAACA-GTGGTGCTGGTGTAAGCC-TCTTGGAAAAGA-GTGCCATCGAGGGTGAGAGTTCC-GTACGTCGC-CAGCA----AC-CCTCTGTACAC-GGTGCGC-ATTCCAAGAGTCACGTTCCTCGGGATTGGAGCGCTAAGCGGGTGGTACATTTCATCCAAAGCTGAATATGAGTTCGAGACCGA-TAGCAAACAAGTA-CCCTGAGGGAAAGATGAAA-AGGACTTTGAAAAGAGAGTTAAACAGAGCCTGCCATTGCTGAAAGGGAAGCGAATGTAACCAGTGAGA--C-TTGGTG-----AG-AT-TGCCAGG-C-CCTT---GCAGGA----------------------------TGGTTGGCCGCGTC-AGCGCAAGCGAAGCGGTCGATTT-------TGAAT--GTTGGGCGCCCAGT-GTT-TCTCGCCTTGCCGGTCACTGATGGCACGTACGTGGGGAAAAACGTTGGGGC-ATGG-TAGCCT-GTCCTTGGGTGGGTGAAT-GCGCCAG-CTTCTACCTA-CG-C------AC-GCGC-TG-----------------------------------------------------------------------------------------------------------------------------------------------------------------------------------------------------------------------------------------------------------------------------------------------------------------------TCAGGT---GGCT--AAATGG---TTTCATTCGGCCCGTCTTGAAACACGGACCAA-GGAGTCTA-ACATATGTGCGAGT-TCACGGGTTCCA-AAACCTGCGTGCGCAATGAA-AGTGACTG-CTGGGA----------------TTTC-TGCACCAGCTACCGACT--GATCATTCGAGTGAGGTTTGAGTATGAGCATATCTGTTAGGACCCGAAAGATGGTGAACTATGCCTGTGAAGGGCAAACTCAGGGGAAACTCTGTTGGAGGCTCGTAGCGGTACTGACGTGCAAATCGTTCGTCATACATGGGTATGGGGGCGAAAGACTAATCGAACCATCTAGTAGCTGGTTCCCTCCGAAGTTTCCCTCAGGATAGCTGGAG---T-CGAACAGTTTTATCAGGTAAAGCGAATGATTAGAGGAATCGGGGACTCGT-TGTCCTCGACCTATTCTCAAACTTTAAATGGGTAAGATC--CAGTGGTTACTTGGTTGAACT-TCTGGGATACATGAC--GACTCTAAGTGGGCCA-TTTTTGGTAAGCAGAACTGGCGATGAGGGATGAACCTAACGTTGGATTAAGGTGCTCAACTGCTC-GCTCATCAGATACCATAAAGGGTGTTGGTTCATTCTAACAGCAGGACGGTG-TCATGGAAGTCGAAATCCGCTAAGGAGTGTGTAACAACTCACCTGC--------------------------------------------------------------------------------------------------------------------------------------------------------------------------------------------------------------------------------------------------------------------------------------------------------------------------------------------------------------------------------------------------------------------------------------------------------------------------------------------------------------------------------------------------------------------------------------------------------------------------------------------------------------------------------------------------------------------------------------------------------------------------------------------------------------------------------------------------------------------------------------------------------------------------------------------------------------------------------------------------------------------------------------------------------------------------------------------------------------------------------------------------------------------------------------------------------------------------------------------------------------------------------------------------------------------------------------------------------------------------------------------------------------------------------------------------------------------------------------------------------------------------------------------------------------------------------------------------------------------------------------------------------------------------------------------------------------------------------------------------------------------------------------------------------------------------------------------------------------------------------------------------------------------------------------------------------------------------------------------------------------------------------------------------------------------------------
Preperidinium_meunieri_cell1_3clones   --------------------------------------------------------------------------------------------------------------------------------------------------------------------------------------------------------------------------------------------------------------------------------------------------------------------------------------------------------------------------------------------------------------------------------------------------------------------------------------------------------------------------------------------------------------------------------------------------------------------------------------------------------------------------------------------------------------------------------------------------------------------------------------------------------------------------------------------------------------------------------------------------------------------------------------------------------------------------------------------------------------------------------------------------------------------------------------------------------------------------------------------------------------------------------------------------------------------------------------------------------------------------------------------------------------------------------------------------------------------------------------------------------------------------------------------------------------------------------------------------------------------------------------------------------------------------------------------------------------------------------------------------------------------------------------------------------------------------------------------------------------------------------------------------------------------------------------------------------------------------------------------------------------------------------------------------------------------------------------------------------------------------------------------------------------------------------------------------------------------------------------------------------------------------------------------------------------------------------------------------------------------------------------------------------------------------------------------------------------------------------------------------------------------------------------------------------------------------------------------------------------------------------------------------------------------------------------------------------------------------------------------------------------------------------------------------------------------------------------------------------------------------------------------------------------------------------------------------------------------------------------------------------------------------------------------------------------------------------------------------------------------------------------------------------------------------------------------------------------------------------------------------------------------------------------------------------------------------------------------------------------------------------------------------------------------------------------------------------------------------------------------------------------------------------------------------------------------------------------------------------------------------------------------------------------------------------------------------------------------------------------------------------------------------------------------------------------------------------------------------------------------------------------------------------------------------------------------------------------------------------------------------------------------------------------------------------------------------------------------------------------------------------------------------------------------------------------------------------------------------------------------NA-CCCGCTGAATTTAAGCATATAAGTAAGCGGAGGATAAGAAACTAAACAGGATTCCCTCAGTAATGGCGAATG-AACAGGAATTGGCTCAGCAT-GGAAATCGAGG-C-TC----CTGGTCTTGAATT-GTAGTCTAGGGAT-GCGCTGCCAACGAGA-GTGCAGGTGTAAGCC-TCTTGGAAAAGA-GCATTGCCGAGGGTGAGAGTCCC-GTGTGTCAT-CTGCA----GC-CCCC-GTGCAC-GGCACGC-CTTCTACGAGTCACGCTTCTTGGGAGTGGAGCGCAAAGTGGGTGGTAAATTTCATCCAAAGCTGAATACAGGTTCGAGACCGA-TAGCAAACAAGTA-CCATGAGGGAAAGGTGAAA-AGGACTTTGAAAAGAGAGTTA-AGAGTGCTTGAAATTGCTGAAAGGGATGCGAACGAAACCAGTGTGA--C-TTGGCG-----AG-AT-TGCTGCAT-GCCCC---CTGCAA----------------------------CTGCTTGCCGCCGC-AATGCAAGTGTGGCGGAAGGTCA-------TCAAC--AGGGCACATGCGGT-GCT-TCTTGACTTGTCCGTCAGCGTTGCTTCACGCGAGGGGAAAACAGCTGGTGC-ATGG-TAGCCT-GTCTTTGGGTGGGTGAAC-ATGTCTG-CTCGTACTCG-CG-C------GC-GTGC-TG-----------------------------------------------------------------------------------------------------------------------------------------------------------------------------------------------------------------------------------------------------------------------------------------------------------------------CTTGGT---GACT--ACACGG---TTCCATTCGGCCCGTCTTGAAACACGGACCAA-GGAGTCTA-ACACATGTGCGAGT-TCCTGGGTGGCA-ATACCTGTTTGCACAATGAA-GGTGACTG-CTGGGA----------------CTCT-TGCACCAGCAACCGACC--AATCAATCGAGAGAGGTTTGAGTGTGAGCATGTCTGTTAGGACCCGAAAGATGGTGAACTATGCTTGTGAAGGGCAAACTCAGGGGAAACTCTGATGGAGGCTCGTCGCGATACTGACGTGCAAATCGTTCGTCTTACATGGGTATAGGGGCGAAAGACTAATCGAACCATCTAGTAGCTGGTTCCCTCCGAAGTTTCCCTCAGGATAGCTGGAA---T-TGAGCAGTTTTATCAGGTAAAGCGAATGATTAGAGGAATCGGGGACACGT-TGTCCTCGACCTATTCTCAAACTTTAAATGGGTAAGATC--CAGTGGTTACTTGGGTGAACC-TCTGGGATAAATGAC--AACTCTAAGTGGGCCA-TTTTTGGTAAGCAGAACTGGCGATGAGGGATGAACCTAACGTTGGGTTAAGGTGCTTAATTGCTC-GCTCATCAGATACCATAAAGGCTGTTGGTTCATTTTAACAGCAGGACGGTGGTCATGGAAGTCGAAATCCGCTAAGGAGTGTGTAACAACTCACCTGCCGAA-TGGACTAGCCCCGAAAATGGATGGCGCTCAAGCGGGTGGCTGATACCCAACCGTTGCTGCACTT-----------GCG-CTGCATCAATGAGTAGGAGGGCAT--GGGGTC-TGTGATGAAGCCTGTGGCGCAAGCCTGGG-TGAAACAGCTCCTAGTGCAGATCTTGGTGGTAGTAGC----------------------------------------------------------------------------------------------------------------------------------------------------------------------------------------------------------------------------------------------------------------------------------------------------------------------------------------------------------------------------------------------------------------------------------------------------------------------------------------------------------------------------------------------------------------------------------------------------------------------------------------------------------------------------------------------------------------------------------------------------------------------------------------------------------------------------------------------------------------------------------------------------------------------------------------------------------------------------------------------------------------------------------------------------------------------------------------------------------------------------------------------------------------------------------------------------------------------------------------------------------------------------------------------------------------------------------------------------------------------------------------------------------------------------------------------------------------------------------------------------------------------------------------------------------------------------------------------------------------------------------------------------------------------------------------------------------------------------------------------------------------------------------------------------------------------------------------------------------------------------------------
Protoperidinium_bipes                 -------TGATCCTGCCA-GTAGTCATATGCTTGTCTCAAAGATTAAGCCATGCATGTCTCAGTATAAGCTT-CAACATGGCAAGACTGTGAATGGCTCATTAAAACA-GTTGTAGTTTATTTGGTGG--C-CTCTTTACAT-GGATAGCC-GTGGTAATTCTAGAACTAATACATGCGCT-CAA-GCCCGACTTCGC----AGAAGGGCTG-TGTTTATTTGTTACAGAACCATTTCAGGCTCT---GCCTGGT--TT-TTGGTGAATCAAAATA-CCTTATGGATTGTG---TGGCATCAGCTGGTGATGAC-TCATTCAAGCTTCTGACCTATCAGCTTCCGACGGTAGGGTATTGGCCTACCCTGGCAATGACGGGTAACGGAGAATTAGGGTTTGATACCGGAGAGGGAGCCTGAGAAACGGCTACCACATCTAAGGAAGGCAGCAGGCGCGCAAATTACCCAATCCTGACACAGAGAGGTAGTGACAAGAAATAACAATACAGGGCATCCA-TG--TCTTGTAATTGGAATGAATAGAATGTATACCCTTTTATGAGTATCAATTGGAGGGCAAGTCTGGTGCCAGCAGCCGCGGTAATTCCAGCTCCAATAGTGTATATTAAAGTTGTTGCGGTTAAAAAGCTCGTAGTTGGATTTCTGCCAAGGCTGACCGGTCCG-CCCT---------TTGGGTGAGTATC-TGGCTTGGCTGGAGCATT-TTCTTGGAGGGCATGGCT--GCACTTAACTGTGTGG-TATGCAA-CCCAAGACTTTTACTTTGAGGAAA-TTAGAGTG-TCTCAAGCAGGCTCGCG-CCTTGAATACATTAGCATGG-AATAATAAGATAAGGCC-TTGGTTGTATTTT-GTTGGTTTCTACAGCTGAGGTAATGATGAACAGGG-ATAC---TTGGGGGCATACGAATTTAACTGTCAGAGGTGAAATTCTT-GGATTTGTTAAAGACGGACTACTGTGAAAGCATTTG-CCAAGAATGTTTTCATTGATCAAGAATGAAAGTTAGGGGGTCGAAGATGATCAGATACCGTCTTAGTCTTAACCATAAACTATGCCGACTAGAGATTGGAGGTTGCTAC-TTACATGACTCCTTCAGCACCTTATGGGAAATCA-AAG-TCTTTGGGTTCCGGGGGGAGTATGGTTGCAAGGCTGAAACTTAAAGGAATTGACGGAAGGGCACCACCAGTAGTGGAGCCTGCGGCTTAATTTGACTCAACACGGGGAAACTTACCAGGTCCAGACATAGTAAGGATTGACAGATTGATAGCTCCTTCTTGATTCTGTGGGTGGTGGTGCATGGCCGTTCTTAGTTGGTGGAGTGATTTGTCTGGTTAATTCCGTTAACGAACGAGACCTTATCCTGCTAAATA-GATTCGCATAGCCAT-G-GTTATGTGGGGAACTTCTTAGAGGAACTTTG-TGTGTCTAATGCAAGGAAGTTTGAGGCAATAACAGGTCTGTGATGCCCTTAGATGTTCTGGGCTGCACGCGCGCTACACTGATGAGCTCAACAAGTGT-GCAACTTTGCCTGAAAAGGTA-GGGCAATCT-TTTGAAAACGTATCATGATGGGGATCGATTATTGCAATTATTAGTCTTCAACAAGGAATTCCTAGTAAGTGTGAGTCATCAACTTATGCTGATTACGTCCCTGCCCTTTGTACACACCGCCCGTCGC-TCCTACTGATTGAGTGATCCGGTGAATATTTTGGACTGCAGC---ATAGCT---TAGTTC--CTGAGTGTTG-CAGCATAAAGTTTAGTG-AACCTTATCACTTAGAGGAAGGAGAAGTCGTAACAAGG-TTTCC--------------------------------------------------------------------------------------------------------------------------------------------------------------------------------------------------------------------------------------------------------------------------------------------------------------------------------------------------------------------------------------------------------------------------------------------------------------------------------------------------------------------------------------------------------------------------------------------------------------------------------------------------------------------------------------------------------------------------------------------------------------------------------------------------------------------------------------------------------------------------------------------------------------------------------------------------------------------------------------------------------------------------------------------------------------------------------------------------------------------------------------------------------------------------------------------------------------------------------------------------------------------------------------------------------------------------------------------------------------------------------------------------------------------------------------------------------------------------------------------------------------------------------------------------------------------------------------------------------------------------------------------------------------------------------------------------------------------------------------------------------------------------------------------------------------------------------------------------------------------------------------------------------------------------------------------------------------------------------------------------------------------------------------------------------------------------------------------------------------------------------------------------------------------------------------------------------------------------------------------------------------------------------G-AATGGCGAATGCATCAGG-ACAGGCTCAGTTT-GGAAATC-AGGACATC----TTGTTC-TGAATT-GTGAGATTGAGAT-ATACTACCAATT-GAGGTGCAGCAATAAGCC--CTTGGAAAAGA-GCATTGATAAGGGTGATAATCCT-GTGTGTCAT-TTGCA----GCTCTC-AGTGCAC-GGTGTGT-CTTCTAAGAGTCATGTTCCTTGGGACTGGTGCATGAAGTGGGTGGTAAACTTCATCTAAAGCTGAACATATGTTTGAGACCAA-TAGCAAACAAGTA-CCATGAGGGAAAGATGAAACAGGACTCTGTAAAGAGAGGTA-ACAGTGTCTGAACCTGCTGAAAGGGAAGTGAAGGAAACCAGTGTAA--T-TTGGTG-----AG-AT-TGCTGCA-TGCG-------------------------------------------------------------------------------------------------------------------------------------------------------------------------------------------------------------------------------------------------------------------------------------------------------------------------------------------------------------------------------------------------------------------------------------------------------------------------------------------------------------------------------------------------------------------------------------------------CCCGTCTTGAAACACGGACCAA-GGAGTCTA-ACATGCGTGTGAGT-TCATGGGTGGTT-AAACCTATCTGCACAGTGAA-AGT-ACTGGCTGGGA----------------AATT-TGCACCAGCGACGGACC--ATTCAACTCTGAGAAGTCTGAGTATGAGCATGCCTGTTAGGACCCGAAAGATGGTGAACTATGCCTGTGAAGGGCAAACCCAGGGGAAACTCTGATGGAAGCCTGTAGTGATACTGACGTGCAAATCGTTCGTTATACATGGGTATAGGGGTGAAAGACTAATCGAATCATCTAGTAGCTGGTTCCTTCCGAAGTTTTCCTCAGGATAGCTGGAG--CT-GGA-CAATTTTATCAGGTAAAGCAAATGATTAGATGCATTGGGGGCTCGT-TGCCCTTGACCTATTCTCAAACTCTAAATGTGTGAGACC--CAGTGGTTGCTTTTGTGAACA-TCTGGGGCAAGTGAC--ACCTCTAAGTGGGCCA-TTTTTGGTAAGCAGAACTGGTGATGAGGGATGAACCTAATGTTGGACTAACATGCTTAGTTGCTT-GCTCATCAGATACCATAAAGGGTGTTGGTTCATTTAAACAGCAGGACGGTGGTCATGGAAGTTGAAATCCGCTG--------------------------------------------------------------------------------------------------------------------------------------------------------------------------------------------------------------------------------------------------------------------------------------------------------------------------------------------------------------------------------------------------------------------------------------------------------------------------------------------------------------------------------------------------------------------------------------------------------------------------------------------------------------------------------------------------------------------------------------------------------------------------------------------------------------------------------------------------------------------------------------------------------------------------------------------------------------------------------------------------------------------------------------------------------------------------------------------------------------------------------------------------------------------------------------------------------------------------------------------------------------------------------------------------------------------------------------------------------------------------------------------------------------------------------------------------------------------------------------------------------------------------------------------------------------------------------------------------------------------------------------------------------------------------------------------------------------------------------------------------------------------------------------------------------------------------------------------------------------------------------------------------------------------------------------------------------------------------------------------------------------------------------------------------------------------------------------------------------
Protoperidinium_pellucidum_28            --------------------------------TGTCTCAAAGATTAAGCCATGCATGTCTCAGTATAAGCTT-CAACATGGCAAGACTGTGAATGGCTCATTAAAACA-GTTGTAGTTTATTTGGTGG--C-CTCTTTACAT-GGATAACC-GTGGTAATTCTAGAACTAATACATGCGCT-CAA-GCCCGACTTTGT----AGAAGGGTTG-TGTTTATTTGTTACAGAACCATTTCAGGCTCT---GCCTGGT-C-T-TTGGTGATTCATAATA-CCTTATGGATTGTG---TGGCATCAGCTGATGATGAC-TCATTCAAGCTTCTGACCTATCAGCTTCCGACGGTAGGGTATTGGCCTACCCTGGCAATGACGGGTAACGGAGAATTAGGGTTTGATACCGGAGAGGGAGCCTGAGAAACGGCTACCACATCTAAGGAAGGCAGCAGGCGCGCAAATTACCCAATCCTGACACAGAGAGGTAGTGACAAGAAATAACAATACAGGGCATCCA-TG--TCTTGTAATTGGAATGAATAGAATGTATACCCTTTTATGAGTATCAATTGGAGGGCAAGTCTGGTGCCAGCAGCCGCGGTAATTCCAGCTCCAATAGTGTATATTAAAGTTGTTGCGGTTAAAAAGCTCGTAGTTGGATTTCTGCCAAGGCTGGCCGGTCCG-CCCT---------TTGGGTGAGTATC-TGGCTTGGCTGGAGCATT-TTCTTGGAGGGCATTGCT--GCACTTGACTGTGTGG-TATGCAA-CCCAAGACTTTTACTTTGAGGAAA-TTAGAGTG-TTTCAAGCAGGCTCGCG-CCTTGAATACATTAGCATGG-AATAATAAGATAAGGCC-TTGGCTGTATTTT-GTTGGTTTCTATAGCTGAGGTAATGATGAACAGGG-ATAC---TTGGGGGCATACGAATTTAACTGTCAGAGGTGAAATTCTT-GGATTTGTTAAAGACGGACTACTGTGAAAGCATTTG-CCAAGAATGTTTTCATTGATCAAGAATGAAAGTTAGGGGGTCGAAGATGATCAGATACCGTCTTAGTCTTAACCATAAACTATGCCGACTAGAGATTGGAGGTTGCTAC-TTACATGACTCCTTCAGCACCTTATGGGAAATCA-AAG-TCTTTGGGTTCCGGGGGGAGTATGGTTGCAAGGCTGAAACTTAAAGGAATTGACGGAAGGGCACCACCAGAAGTGGAGCCTGCGGCTTAATTTGACTCAACACGGGGAAACTTACCAGGTCCAGACATAGTAAGGATTGACAGATTGATAGCTCCTTCTTGATTCTGTGGGTGGTGGTGCATGGCCGTTCTTAGTTGGTGGAGTGATTTGTCTGGTTAATTCCGTTAACGAACGAGACCTTATCCTGCTAAATA-GATTCGTGTAGCCAT-G-GTTATGTGGGGAACTTCTTAGAGGAACTTTG-TGTGTCTAATGCAAGGAAGTTTGAGGCAATAACAGGTCTGTGATGCCCTTAGATGTTCTGGGCTGCACGCGCGCTACACTGATGAGCTCAACAAGTGT-GCAACTTTGCCTGAAAAGGTA-GGGTAATCT-TTTGAAAACGTATCATGATGGGGATCGATTATTGCAATTATTAGTCTTCAACAAGGAATTCCTAGTAAGTGTGAGTCATCAACTTATGCTGATTACGTCCCTGCCCTTTGTACACACCGCCCGTCGC-TCCTACTGATTGAGTGATCCGGTGAATATTTTGGACTGCAGC---ATAGCT---TAGTTC--CTGAGTGTTG-CAGCATAAAGTTTAGTG-AACCTTATCACTTAGAGGAAGGAGAAGTCGTAACAAGG-TTTCC--------------------------------------------------------------------------------------------------------------------------------------------------------------------------------------------------------------------------------------------------------------------------------------------------------------------------------------------------------------------------------------------------------------------------------------------------------------------------------------------------------------------------------------------------------------------------------------------------------------------------------------------------------------------------------------------------------------------------------------------------------------------------------------------------------------------------------------------------------------------------------------------------------------------------------------------------------------------------------------------------------------------------------------------------------------------------------------------------------------------------------------------------------------------------------------------------------------------------------------------------------------------------------------------------------------------------------------------------------------------------------------------------------------------------------------------------------------------------------------------------------------------------------------------------------------------------------------------------------------------------------------------------------------------------------------------------------------------------------------------------------------------------------------------------------------------------------------------------------------------------------------------------------------------------------------------------------------------------------------------------------------------------------------------------------------------------------------------------------------------------------------------------------------------------------------------------------------------------------------------------------------------------------G-AATGGCGAATGCATCAGG-ACAGGCTCAGTTT-GGAAATC-AGGACTTT----TTG-TCTTGAGTT-GTGGGGTTAAGAT-ATGCTACTAATT-GAGGTGCAGCAATAAGCC--CTTGGAAAAGA-GCATTGATAAGGGTGATAATCCT-GTGTGTCAT-TTGCA----GCTCTC-AGTGTAC-GGTGTGT-CTTCTAAGAGTCATGTTCCTTGGGATTGGTGCATGAAGTGGGTGGTAAACTTCATCTAAAGCTGAACATATGTTTGAGACCAA-TAGCAAACAAGTA-CCATGAGGGAAAGATGAAACAGGACTCTGTAAAGAGAGGTA-ACAGTGTCTGAACTTGCTGAAAGGGAAGTGAAGGAAACCAGTGTAA--T-TTGGCG-----AG-AT-TGCTGCA-TGCG----------------------------------------------------------------------------------------------------------------------------------------------------------------------------------------------------------------------------------------------------------------------------------------------------------------------------------------------------------------------------------------------------------------------------------------------------------------------------------------------------------------------------------------------------------------------------------------------------------------------------------------------------GGGTGGCC-AAACCTATTTGCACAGTGAA-AGT-ACTGGCTGGGA----------------AATT-TGCACCAGCGACGGACC--ATTCAATTCTGAGAAGTCTGAGTATGAGCATGCCTGTTAGGACCCGAAAGATGGTGAACTATGCCAGTGAAGGGCAAACCCAGGGGAAACTCTGATGGAAGCCTGTAGTGATACTGACGTGCAAATCGTTCGTTATACATGGGTATAGGGGTGAAAGACTAATCGAACCATCTAGTAGCTGGTTCCTTCCGAAGTTTTCCTCAGGATAGCTGGAG--CT-GGA-CAATTTTATCAGGTAAAGCAAATGATTAGATGCATTGGGGGCTCGT-TGCCCTTGACCTATTCTCAAACTCTAAATGTGTGAGACC--CAGTGGTTGCTTTTGTGAACA-TCTGGGGCAAGTGAC--ACCTCTAAGTGGGCCA-TTTTTGGTAAGCAGAACTGGTGATGAGGGATGAACCTAATGTTGGGCTAACATGCTTAGTTGCTT-GCTCATCAGATACCATAAAGGGTGTTGGTTCATTTAAACAGCAGGACGGTGGTCATGGAAGTTGAAATCCGCTGAGGAG-GTGT----------------------------------------------------------------------------------------------------------------------------------------------------------------------------------------------------------------------------------------------------------------------------------------------------------------------------------------------------------------------------------------------------------------------------------------------------------------------------------------------------------------------------------------------------------------------------------------------------------------------------------------------------------------------------------------------------------------------------------------------------------------------------------------------------------------------------------------------------------------------------------------------------------------------------------------------------------------------------------------------------------------------------------------------------------------------------------------------------------------------------------------------------------------------------------------------------------------------------------------------------------------------------------------------------------------------------------------------------------------------------------------------------------------------------------------------------------------------------------------------------------------------------------------------------------------------------------------------------------------------------------------------------------------------------------------------------------------------------------------------------------------------------------------------------------------------------------------------------------------------------------------------------------------------------------------------------------------------------------------------------------------------------------------------------------------------------------------------
Peridinium_bipes_HYJA0310                      -----------------------TCATATGCTTGCCTCAAAGATTAAGCCATGCATGTCTCAGTATAAACTT-TTATCTGGTGAAGCTGTGAATGGCTCATTAAATCA-GTTACAGCTTACTTGATGAT-CACTCCATATAT-GGATAACC-ATGGTAATTCTGCCGCTAATACATGTGCA-CAC-ACCCGACTCGGT----GGAAGGGTGG-TGTTTGCTAGGCACAGAACCAACCTGGGCTGC---GCCCGGC-CGT-GTGGTGATTCATAATAACTGAGCGAATCGTA---CAGCACCAGCTGGCGATGAG-TCATTCAGGTTTCTGACCTATCAGCTTCCGTCGGTAGGGTATTGGCCTACTGTGGCGATGACGGGTAACGGAGAATTAGGGTTCGATTCCGGAGAGGGAGCCTGAGAAATGGCTACCACATCTAAGGAAGGCAGCAGGCGCGCAAATTACCCAATCTTGACACAGTGAGGTAGTGACAAGAAATAACAATACAGGGCATCCA-TG--TCTTGTAATTGGAATGAATAGAACTTAAATCCCTCTGCGAGTACCGATTGGAGGGCAAGTCTGGTGCCAGCAGCCGCGGTAATTCCAGCTCCAATAGCGTATATTAAAGTTGTTGCGGTTAAAAAGCTCGTAGTTGGACCTCTGCCGAGGACGACTGGTCCG-CCCT---------CTGGGTGAGTATC-TGGCTTGGACTGGGCATC-TTCTTGGAGAGCGTAGCT--GCGCTTGACTGCGTGG-CTCGATA-TCCAGGACTTTTACTTTGAGGAAA-TTAGAGTG-CTTCAAGCAGGCGTGTG-CCCTGAATATGTGAGCATGG-GATAATAAGACAGGACC-TCAGTCCTATTTT-GTTGGTTTCTAGAGCTGAGGGAATGATTAATAGGG-ATAG---TTGGGGGCATTCGTACTTAACTGTCAGAGGTGAAATTCTT-GGATTTGATAAAGATGGACTACTGCGAAAGCATTTG-CCATGGATGTTTTCATTGATCAAGAACGAAAGTTAGGGGATCGAAGACGATCAGATACCGTCCTAGTCTTAACCATAAACTATGCCGGCTAGAGATTGGAGGTTGTTAT-CTGTACGACTCCTTCAGCACCTTATGAGAAATCA-GAG-TCTTTGGGTTCCGGGGGGAGTATGGTCGCAAGGCTGAAACTTAAAGGAATTGACGGAAGGGCACCACCAGGAGTGGAGCCTGCGGCTTAATTTGACTCAACACGGGGAAACTTACCAGGCCCAGACATAGGATGGATTGACAGATTGATAGCTCTTTCTTGATTCTATGGGTGGTGGTGCATGGCCGTTCTTAGTTGGTGGAGTGATTTGTCTGGTTAATTCCGTTAACGAACGAGACCTTAGCCTGCTAAATA-GCTACATGTAGCCTT-G-GTTATGTGGGGAGCTTCTTAGAGGGACTTTG-TGTGTCTAAGGCAAGGAAGTTTGAGGCAATAACAGGTCTGTGATGCCCTTAGATGTTCTGGGCTGCACGCGCGCTACACTGATGTGCTCAACGAGTGT-ATGACCTCACCTGGAAGGGCA-GGGTAATCT-TTGTAAAAGGCATCGTGATGGGGATAGATTCTTGCAATTATTAATCTTCAACGAGGAATTCCTAGTAAGCGCGAGTCATCAGCTGGTGCTGATTACGTCCCTGCCCTTTGTACACACCGCCCGTCGC-TCCTACTGATTGAGTGATCCGGTGAATAATTCAGAGTGCAGC---AGTGCT---CAGCTC--CTGAGTGCTG-GCGCGTCAAGCTTAGTG-AACCTTATCACTTAGAGGAAGGAGAAGTCGTAACAAGG-TTTCTGTAGGTGAACCTGCGGAAGGATC---ATTT------------------------------------------------G--C-AC-A-------CA----TCT---------------------------------TGCGCTG-GT-GT-------GGTC-AACT-------CGGTG-T-----------G-A-------G-A-------------C----TC----T-------------------G---T-C--------------T--G---G---G--G---AT--G----AAAGCTT----------TGGCTTCC----CCC--A----C-------------A-C-A--G-------GA---CCTC----CAA----------GG-T----G---G-C--G------G--G--GT-------------C-T-G---GTG-------------------GGG-----T--GTCCC--------------GCA--C--CTC----------ATTC---T---------A------G----GC-------------------------C-T----C---G-----T-------C--------------G----CC----------------------------AAGCGCCTTGCCTGC-------AAGCCTCCCCACAC--------ATCTCCATCCCCATCTCCATGCCCAT----GTGTTCCTGTGC-AG---GT-----------GTGCTTGCCACTCACC--------------------AT---AC-------------------------------------------------------------------------------------AC-----C------ACA-GT-----CAGCGATGGATGTCTTGGCTTGAGCAACGATGAAGGGCGCAGCGAACTGCGATAA-GCACTGTGAATTGCAGAACTCCGTGAATC-AATAGAGACTTGAATGTGCAATGCGCTTTTGGGACAT-CCCTGAAAGCATGCTCGCTTC-A--G-------TGTT-A----------------------------------C----------CT----------CA----T-----G----TG--------A-----------C--TT-----G-GTGGTGAT---GCC---AAG---------GCGATGGAGCCAAGCT-------------------GCTG-ACAGGTACT-TGTGT------------G---CC-A-G-------------------------AG---T-------GCGCC--------------------------------TGC--GC----------------C---C-T----T--------------------GG--C---------AC----AT-----GTA----------------------------------------------------------------------A----C-----------------------------------------------------------------------------------ATCATG-TGA--GGG-G---------------C--T-A----------------------------GC--T--------G--C-G---CA----------------A-------C-A---TCT-------------T--GGC---------AG---G-C-------CAC--------------------------A--GG-C----AAC----------TT--G-C--------TG---CC------A-------T-G--C------------------C----TG-----------C----G-------------------A-----------GGG---------TT--------GT---GGG-----TGTGACTG--------------------------G-----GGAGCC------C----------TCC--------------C----------------------TGTTT--------CT---------G-A--C-----ATG-----AA-GCTAGGCCAGCTAA-CCTGCTGAATTTAAGCATATGAGTAAGCAGAGGATAAGAAGCTAAACAGGACTCCCTCAGTAATGGCGAATG-AACAGGGGCATGCTCAGCAT-GAAAATCGGGG-CCG-----GTGAGCCTGAGTT-GTAGTCTCGGGAG-GTACTGCCAACA-GAGGCGCTGCTGTACGTC-TTTTGGAAATGA-GTATCAGTGAAGGTGAGGGTCCT-GCTTGTCAG-TGGCA----GC-CCCCTGTTCAC-GGCGTAC-ATTCTAAGAGTCACGTTCCTTGGGATTGGAGCGCAA--TGGGTGGTAAGCTTCATCTAAAGCTACACATGGGCTCAAGACCAA-TAGCAAACAAGTA-CCATGAGGGAAAGGTGAAA-AGGACTTTGAAAAGAAAGGTA-ACAGTGCTTGAAATCGCTGAAAAGAAAGTGAGCGAAACCAGCGTGT--C-TTGGTG-----AG-AT-TGCTGTG-CTCAG----GTGCCA----------------------------TTGCTTACTGCGCC-AGCACGCGTGTGGCAGTAAGTCT-------TGCGC--AGGCTGCGTGTGGT-GCG-TTTTGCCTTGCCTGTCAACGTC-TCCTATGTTTGAGGAAGACTGCAAGGAC-ATGG-CAGCTC--CCCCCAAGGGGGTGAAT-ATCTTTG-TATGTACTTA-TG-C------GA-GGGG-TG-----------------------------------------------------------------------------------------------------------------------------------------------------------------------------------------------------------------------------------------------------------------------------------------------------------------------CTCGG----GAGT--AAATGG---CAGCGCTCGACCCGTCTTGAAACACGGACCAA-GGAGTCTA-ACCTGTACGCAAGT-TTGAGGGTGGAGAAGGCCTGTGTGCGCAATGAA-AGTGACTG-CTGGGA----------------TTTTTTGCACCAGCCACCGACC--TATCAATTGAGAGAGGTTTGAGTGCGAGCATATTTGTTAGGACCCGAAAGATGGTGAACTACGCCTGTGAAGGGCAAGCTCAGGGGAAACTCTGATGGAGGCCCATAGCGATACTGACGTGCAAATCGTTCGTCATACATGGGTATAGGGGCGAAAGACTAATCGAACCATCTAGTAGCTGGTTCCCTCCGAAGTTTCCCTCAGGATAGCTGGAG---T-TGATCAGTTTTATCAGGTAAAGCCAATGACTAGAGGAATTGGGGACACCT-TGTCTTTGACCTATTCTCAAACTTTAAATGGGTAGGATC--CAGTGGTTACTTTGATGAACT-TCCGGGATCAATGAC--AACTCGAAGTGGGCCA-TTTTTGGTAAGCAGAACTGGCGATGAGGGATGAACCTAACATTGGGTCAAGGTGCTCAACTGCTC-GCTCATCAGATACCATAAAGGGTGTTGGTTCATTTTAACAGCAGGACGGTGGTCATGG------------------------------------------------------------------------------------------------------------------------------------------------------------------------------------------------------------------------------------------------------------------------------------------------------------------------------------------------------------------------------------------------------------------------------------------------------------------------------------------------------------------------------------------------------------------------------------------------------------------------------------------------------------------------------------------------------------------------------------------------------------------------------------------------------------------------------------------------------------------------------------------------------------------------------------------------------------------------------------------------------------------------------------------------------------------------------------------------------------------------------------------------------------------------------------------------------------------------------------------------------------------------------------------------------------------------------------------------------------------------------------------------------------------------------------------------------------------------------------------------------------------------------------------------------------------------------------------------------------------------------------------------------------------------------------------------------------------------------------------------------------------------------------------------------------------------------------------------------------------------------------------------------------------------------------------------------------------------------------------------------------------------------------------------------------------------------------------------------------------------
Peridinium_bipes_NIES495                      -----------------------------GCTTGCCTCAAAGATTAAGCCATGCATGTCTCAGTATAAACTT-GTATATGGTGAAGCTGCGAATGGCTCATTAAATCA-GTTACAGCTTATTTGATGAT-CACTCCATACAT-GGATAACC-ATGGTAATTCTGCTGCTAATACATGCGCA-TAC-ACCCGACTCTGC----GGAAGGGTTG-TGTTTGCTAGGCACAGAACCAACCTGGGCTGC---GCCCGGC-CGT-GTGGTGATTCATAATAACTGAGCGAATCGTG---CAGCGCCAGCTGGCGATGAG-TCATTCAGGTTTCTGACCTATCAGCTTCCGTCGGTAGGGTATTGGCCTACCGTGGCGATGACGGGTAACGGAGAATTAGGGTTCGATTCCGGAGAGGGAGCCTTAGAAATGGCTACCACATCTAAGGAAGGCAGCAGGCGCGCAAATTACCCAATCTTGACACAGTGAGGTAGTGACAAGAAATAACAATACAGGGCATCCA-TG--TCTTGTAATTGGAATGAGTAGAATTTAAATCCCTCTGCGAGTACCGATTGGAGGGCAAGTCTGGTGCCAGCAGCCGCGGTAATTCCAGCTCCAATAGCGTATATTAAAGTTGTTGCGGTTAAAAAGCTCGTAGTTGGACCTCTGCCGAGGACGACTGGTCCG-CCCT---------CTGGGTGAGTATC-TGGCTCGGACTGGGCATC-TTCTTGGAGAGCGTAGCT--GCGCTTGACTGCGTGG-CGCGATA-TTCAGGACCTTTACTTTGAGGAAA-TTAGAGTG-CTTCAAGCAGGCGCACG-CCCTGAATATGTGAGCATGG-AATAATAAGACAGGACC-TCAGTCCTATTTT-GTTGGTTTCTAGAGCTGAGGGAATGATTAATAGGG-ATAG---TTGGGGGCATTCGTACTTAACTGTCAGAGGTGAAATTCTT-GGATTTGATAAAGATGGACTACTGCGAAAGCATTTG-CCATGGATGTTTTCATTGATCAAGAACGAAAGTTAGGGGATCGAAGACGATCAGATACCGTCCTAGTCTTAACCATAAACTATGCCGGCTAGAGATTGGAGGTTGTTAT-CTGTACGACTCCTTCAGCACCTTATGAGAAATCA-GAG-TCTTTGGGTTCCGGGGGGAGTATGGTCGCAAGGCTGAAACTTAAAGGAATTGACGGAAGGGCACCACCAGGAGTGGAGCCTGCGGCTTAATTTGACTCAACACGGGGAAACTTACCAGGCCCAGACATAGTAAGGATTGACAGATTGATAGCTCTTTCTTGATTCTATGGGTGGTGGTGCATGGCCGTTCTTAGTTGGTGGAGTGATTTGTCTGGTTAATTCCGTTAACGAACGAGACCTTAGCCTGCTAAATA-GCTACATGTAGCC-TCG-GTTATGTGGGGAGCTTCTTAGAGGGACTTTG-TGTGTCTAACGCAAGGAAGTTTGAGGCAATAACAGGTCTGTGATGCCCTTAGATGTTCTGGGCTGCACGCGCGCTACACTGATGCGCTCAACGAGTAT-ATGACCTCACCTGGAAGGGCA-GGGTAATCT-TTGTAAAAGGCATCGTGATGGGGATAGATTCTTGCAATTATTAATCTTCAACGAGGAATTCCTAGTAAGCGCGAGTCATCAGCTGGTGCTGATTACGTCCCTGCCCTTTGTACACACCGCCCGTCGC-TCCTACTGATTGAGTGATCCGGTGAATAATTCAGAGCGCAGC---AGTGTT---CAGCTC--CTGAATGCTG-GAGCGTAAAGTTTAGTG-AACCTTATCACTTAGAGGAAGGAGAAGTCGTAACAAGG-TTTCCGTAGGTGAACCTGCGGAAGGATC---ATTC------------------------------------------------G--C-AC-A-------CA----TCT---------------------------------TGCACTG-GT-GT-------GGTC-AATTCC-----TGGCG-T-----------G-A-------G-A-------------C----TC----T-------------------G---T-C--------------T--G---G---G--G---AT--G----GGATATTTG--------TGGCTGCC----CCC--A----T-------------G-C-A--G-------GC---CCTC----CAG----------GG-C----G---G-C--G------G--G--GT-------------C-T-G---GCT-------------------GGG-----T--GTCTG--------------GCA--C--CTC----------CTTC---T---------A------G----GC-------------------------C-T----T---G-----T-------C--------------G----CC----------------------------AAGTACCTT-----------------------------------GCCTGTGAGCC--------------------TCCCC-------CT---GT-----------ATTCCT------------------------------GT---GC------AG-----GAGTGTTTGCCA------CTCTCC---------------ACAC-----------------------------AC-----C------ACA-GT-----CAGTGACGGATGTCTTGGCTTGAGCAATGATGAAGGGCGCAGCGAACTGCGATAA-GCATTGTGAATTGCAGAATTCCGTGAACC-AATAGAGACTTGAATGTGCAATGCGCTTTGGGGACAT-CCCTGAAAGCATGCTTGCTTC-A--G-------TGTT-G----------------------------------T----------TC----------CA----T-----T----TG--------A-----------C--TC-----G-GTGGCGAT---GTC---AAG---------GTGATGGAAACAAGCT-------------------GCTG-GCGTGTATT-TGTGT------------G---CC-A-G-------------------------AG---T-------GCGCC--------------------------------TGC--GC----------------C---C-T----T--------------------GG--C---------AC----AT-----GCA----------------------------------------------------------------------A----C-----------------------------------------------------------------------------------AT---G-TGA--GGG-G---------------C--T-A----------------------------GC--T--------G--A-G---CA----------------A-------C-A---TCT-------------T--GGT---------AG---G-T-------TAC--------------------------A--GG-C----AAC----------TT--G-C--------TG---CC------G-------C-G--C------------------C----TG-----------C----G-------------------A-----------GGG---------GT--------GT---GGG-----CGTGACTG--------------------------G-----GGAGCC------C----------TCC--------------C----------------------TGTTT--------CT---------G-A--C-----ATG-----AA-GCTAGGCCAGCAAA-CCTGCTGAATTTAAGCATATGAGTAAGCGGAGGATAAGAAGCTAAAAAGGATTCCCTCAGTAATGGCGAATG-AACAGGGACATGCTCAGCAT-GAAAATCGGGG-CCT-----GCGGGCCTGAGTT-GTAGTCTCGGGAG-ATACTGCCAACA-GAGGCGCTGCTGTATGTC-TCTTGGAAATGA-GTATCAATGAGGGCGAGGGTCCT-GTTTGTCAG-TGGCA----GC-CCACTGTGCAC-GGTGTAC-ATTCTAAGAGTCACGTTCCTTGGGATTGGAGTGCAATGCGGGTGGTAAGCTTCATCCAAAGCTACATATGGGCTCAAGACCGA-TAGCAAACAAGTA-CCATGAGGGAAAGGTGAAA-AGGACTTTGAAAAGAAAGGTA-ACAGTGCCTGAAATCGCTGAAAAGGAAGTGAGCGAAGCCAATGTGT--C-TTGGTG-----AG-AT-TGCTGCA-CACAA----GTGCCAT---------------------------TTGCTTGCTGCGCC-AGCACACGTGTGGCAGTAAGTCT-------TGCGC--AGGTTGCGTGCAGT-GCT-TTTTGCCTTGCCTGTCAACGTCGCTTCACGCTTGAGGAAGATTTCAAGGAC-ATGG-TAGCTC--CCCCCAAAGGGGCGAAT-ATC-TTC-AGTGTACTCA-TG-C------GA-GGGG-TG-----------------------------------------------------------------------------------------------------------------------------------------------------------------------------------------------------------------------------------------------------------------------------------------------------------------------CTCGGA---GAGT--AAATGG---CAGCGCTCGACCCGTCTTGAAACACGGACCAA-GGAGTCTA-ACCTGTATGCAAGC-TTGTGGATGGAGAAGGTTTTTGTGCACAATGAA-AGTTACTG-CTGGGA----------------TTTT-TGCACCAGCCACCGACC--TATCAATTGAGAGAGGTTTGAGTATGAGCATATTTGTTAGGACCCGAAAGATGGTGAACTACGCCTGTGAAGGGCAAGCTCAGGGGAAACTCTGATGGAGGCTCATAGCGAAACTGACGTGCAAATCGTTCGTCATACATGGGTATAGGGGCGAAAGACTAATCGAACCATCTAGTAGCTGGTTCCCTCCGAAGTTTCCCTCAGGATAGCTGGAG---T-TGATCAGTTTTATCAGGTAAAGCCAATGACTAGAGGAATTGGGGACGCCT-TGTCTTTGACCTATTCTCAAACTTTAAATGGGTAGGATC--CAGTGGTTACTTTGATGAACT-TCAGGGATAAATGAC--AACTCGAAGTGGGCCA-TTTTTGGTAAGCAGAACTGGCGATGAGGGATGAACCTAACATTGGGTCAAGGTGCTCAACTGCTC-GCTCATCAGATACCATAAAGGGTGTTGGTTCATTT-----------------------------------------------------------------------------------------------------------------------------------------------------------------------------------------------------------------------------------------------------------------------------------------------------------------------------------------------------------------------------------------------------------------------------------------------------------------------------------------------------------------------------------------------------------------------------------------------------------------------------------------------------------------------------------------------------------------------------------------------------------------------------------------------------------------------------------------------------------------------------------------------------------------------------------------------------------------------------------------------------------------------------------------------------------------------------------------------------------------------------------------------------------------------------------------------------------------------------------------------------------------------------------------------------------------------------------------------------------------------------------------------------------------------------------------------------------------------------------------------------------------------------------------------------------------------------------------------------------------------------------------------------------------------------------------------------------------------------------------------------------------------------------------------------------------------------------------------------------------------------------------------------------------------------------------------------------------------------------------------------------------------------------------------------------------------------------------------------------------------------------------------
Peridinium_cinctum_CCAC0102                    ------------------------------------------------------ATGTCTCAGTATAAACTT-TTATATGGTGAAGCTGCGAATGGCTCATTAAACCA-GTGACAGCTTACTTGATGAT-CATTCTCTACAT-GGATAACC-ATGGTAATTCTGCTGCTAATACATGTGCA-CAC-GCCCGACTCTGT----GGAAGGGTTG-TGTTTGCTAGGCACAGAACCAACCCGGGCTGC---GCCCGGC-TTC-AAGGTGATTCATAATAACTGATCGAATCGTG---CAGCACCCGCTGGCGATGAG-TCATTCAGGTTTCTGACCTATCAGCTTCCGTCGGTAGGGTATTGGCCTACCGTGGCGATGACGGGTAACGGAGAATTAGGGTTCGATTCCGGAGAGGGAGCCTGAGAAATGGCTACCACATCTAAGGAAGGCAGCAGGCGCGCAAATTACCCAATCCTGACACAGTGAGGTAGTGACAAGAAATAACAATACAGGGCATCCA-TG--TCTTGTAATTGGAATGAGTAGAATTTAAATTCCTTTGCGAGTACCGATTGGAGGGCAAGTCTGGTGCCAGCAGCCGCGGTAATTCCAGCTCCAATAGCGTATATTAAAGTTGTTGCGGTTAAAAAGCTCGTAGTTGGACCTCTGCCGAGGACGACTGGTCCG-CCCT---------CTGGGTGAGTATC-TGGCTCGGGCTGGGCATC-TTCTTGGAGAGCGTTGCT--GCGCTTGACTGCGTGG-CGCGGTA-TTCAGGACCTTTACTTTGAGGAAA-TTAGAGTG-CTTCAAGCAGGCGCACG-CCCTGAATATGTTAGCATGG-AATAATAAGATAGGACC-TCAGTCCTATTTT-GTTGGTTTCTAGAGCTGAGGGAATGATTAATAGGG-ATAG---TTGGGGGCATTCGTACTTAACTGTCAGAGGTGAAATTCTT-GGATTTGATAAAGATGGACTACTGCGAAAGCATTTG-CCATGGATGTTTTCTTTGATCAAGAACGAAAGTTAGGGGATCGAAGACGATCAGATACCGTCCTAGTCTTAACCATAAACTATGCCTGCTAGAGATTGGAGGTTGTTAT-CTGTACGACTCCTTCAGCACCTTATGAGAAATCA-GAG-TCTTTGGGTTCCGGGGGGAGTATGGTCGCAAGGCTGAAACTTAAAGGAATTGACGGAAGGGCACCACCAGGAGTGGAGCCTGCGGCTTAATTTGACTCAACACGGGGAAACTTACCAGGCCCAGACATAGTAAGGATTGACAGATTGATAGCTCTTTCTTGATTCTATGGGTGGTGGTGCATGGCCGTTCTTAGTTGGTGGAGTGATTTGTCTGGTTAATTCCGTTAACGAACGAGACCTTAGCCTGCTAAATA-GTTACATGTAGCC-TCG-GTTATGTGGGGAGCTTCTTAGAGGGACTTTG-TGTGTCTAACGCAAGGAAGTTTGAGGCAATAACAGGTCTGTGATGCCCTTAGATGTTCTGGGCTGCACGCGCGCTACACTGATGCGCTCAACGAGTGT-ATGGCCTCACCTGGAAAGGCT-GGGTAATCT-TTGTAAAAGGCATCGTGATGGGGATAGATTATTGCAATTATTAATCTTCAACGAGGAATTCCTAGTAAGCGCGAGTCATCAGCTGGTGCTGATTACGTCCCTGCCCTTTGTACACACCGCCCGTCGC-TCCTACTGATTGAGTGATCCGGTGAATAATTCAGAGTGCACC---AGTGTT---CAGCTC--CTGAATGCTG-GAGCATAAAGTTTAGTG-AACCTTATCACTTAGAGGAAGGAGAAGTCGTAACAAGG-TTTCCGTAGGTGAACCTGCGGAAGGATC---ATTC------------------------------------------------A--C-AC-G-------CG----CGC---------------------------------TGCAACG-TT-GT-------GGTC-AACTCC-----CGGCG-T-----------G-G-------A-G-------------C----TC----T-------------------G---T-C--------------T--G---G---G--G---AT--G----GAAGCTTTG--------CGGCTGTC----CCT--G------------------G-C-A--G-------GG---CCTC----GTG----------GG-C----G---A-T--GC-----G--G--TC-------------T-G-G--TA---------------------GGG-----C--GTCGA--------------TTG--C--CCT----------CTTC---C---------A------G----GC-------------------------C-T----T---G-----T-------C--------------G----CC----------------------------AAGTATCT--------------TGCCTGCCACACC---------TCCTGCCCGTG----------------CTTCTTGAGCATAAGAGT---GT-----------GAGCCTCG----------------------CT----TC---AC------AC-----CCAC--------------ACACAC---------------ACCC-----------------------------AC-----C------ACA-TT-----CAGTGACGGATGTCTTGGCTTGAGCAGCGATGAAGGGCGCAGCGAACTGCGATAC-GCATTGTGAATTGCAGAATTCTGTGAATC-AATAGAGACTTGAATGCGCACTGCGCTTTTGGGACAT-CCCCAAAAGCAGGCCTGCTTC-A--G-------TGTCCG----------------------------------T----------------------------G-----C----TG-----------------------TC------------TGGCATGGC---AGCGAAGTCACGCCGATGGAGACCAGCT-------------------GTTG-GCATGTACT-TGCGT------------G---CC-A-G-------------------------GG---T-------GCCTCCT-----------------------------------GC----------------C---C-C----T--------------------GG--C---------GC----GT-----GCA----------------------------------------------------------------------G----C-----------------------------------------------------------------------------------AA----------GCG-A--------------------G----------------------------GG--C--------G--A-G---CA----------------G-------C-A---TCA-------------T--GGT---------AG---G-C-------TAC--------------------------A--GG-C----AAC----------CT--G-A--------TG---CT------G-------T-G--C------------------C----TG-----------C----GA-----------------GG-----------GCG---------TG--------GC---TGC-------------------------------------GAT-----GGGGGAGCCC-------------TCC--------------C----------------------TGTAT--------CC---------G-A--C-----ATG-----AA-GCTTGGCTGGCAAA-CCTGCTGAATTTAAGCATATGAGTAAGCGGAGGATAAGAAGCTAAAAGGGATTCCCTCAGTAATGGCGAATG-AACAGGGGCATGCTCAGCAT-GAAAATTAGGG-CC-C----GTGGGCCTGAGTT-GTAGTCTCGGGAG-GTACTACCAACA-GAGGCGCTGCTGTACGTC-TCTTGGAAACGA-GTATCAATGAGGGTGAGGGTCCC-GCTTGTCAG-TGGCA----GC-CCATTGTGCAC-GGTGTAC-ATTCTAAGAGTCACGTTCCTTGGGATTGGAGCGCAATGCGGGTGGTAAGCTTCATCTAAAGCTACATATGGGCTCAAGACCGA-TAGCAAACAAGTA-CCATGAGGGAAAGTTGAAA-AGGACTTTGAAAAGAAAGGTAAA-AGTGCTTGAAATCACTGAAAAGGAAGTGAGCGAAGCCAATGTGT--CTTTGGTG-----AG-AT-TGCTGCA-CACGA----GTGCCA----------------------------TTGCTTGCTGCGCC-AACGCATGTGTTTCAGTAAGTCT-------TGAGC--AGGCTGCGCGCAGT-GCT-TCTTGCCTTGCCTGTCAATGTCGCTTCACGCGTGAGGAAGATTTCAAGGGC-ATGG-TAGCTC--CCCTCACG-GTGCGAAT-ATTCTTG-TGTGTACTCA-TG-C------GA-GGGG-TG-----------------------------------------------------------------------------------------------------------------------------------------------------------------------------------------------------------------------------------------------------------------------------------------------------------------------CTCGGA---GAGC--AAATGG---CTGCACTCGACCCGTCTTGAAACACGGACCAA-GGAGTCTA-CCCTGTATGCAAGC-TCGTGGATGGATAAGACTTTTGTGCGCAATGAA-AGTGACGG-CTAGGA----------------TGCT-TGCACTAGCCACCGACC--TATCGATTGAGGGAGGTTTGAGTACGAGCATATTTGTTAGGACCCGAAAGATGGTGAACTATGCTTGTGAAGGGCAAACTCAGGGGAAACTCTGATGGAGGCTCATAGCGATACTGACGTGCAAATCGTTCGTCATACATGGGTATAGGGGCGAAAGACTAATCGAACCATCTAGTAGCTGGTTCCCTCCGAAGTTTCCCTCAGGATAGCTGGAG---T-TGATCAGTTTTATCAGGTAAAGCCAATGACTAGAGGAATTGGGGACGCCT-TGTCTTCGACCTATTCTCAAACTTTAAATGGGTACGATT--CAGTGGTTACTTTGCTGAACT-TCTGGGATAAATGGC--AACTCGAAGTGGGCCG-TTTTTGGTAAGCAGAACTGGCGATGAGGGATGAACCTAACATTGGGTCAAAGTGCTTAACTGCTC-GCTCATCAGATACCATAAAGGGTGTTGGTTCATTTTAACAGCAGGACGGTGGTCATGGAAGTCGAAATCCGCTAAGGAGTGTGTAACAACTCACCTGCCGAA-TGGACTAGCCCCGAAAATGGATGGCGCTCAAGCGGGTGACTGATATCCAATCATTGCTGCAAAA-----------GTG-GTGTGCCAATGAGTAGGAGGGCAT-GGGAGCT-TGTGGTGAAGCTTGCGGKGCAAGSCTG-----------------------------------------------------------------------------------------------------------------------------------------------------------------------------------------------------------------------------------------------------------------------------------------------------------------------------------------------------------------------------------------------------------------------------------------------------------------------------------------------------------------------------------------------------------------------------------------------------------------SMTGAGYMSAAGCTACTTGATGCCTCTCG--GCGGATGGTGGATTCGTGCATGGCGAGAATTGGCGAACAAGGAATGCCTTC----------------------GGGC-TCTCTCTGTGCAGTGAACAACCAACTCAGAACTGGAGCGGACAAGGGGAATCCGACTGTTTAATTAAAAC-AAAGCATTGCGATGTCCTCGCAAGGTGCTGACGCAATGTGATTTCTGCCCAGTGCTCTGAATGTC-AATGTGATGAGACTCAATCAAGCGCGGGTAAACGGCGGGAGTAACTATGACTCTCTTAAGGTAGCCAAATGCCTCGTCATCTAATTAGTGACGCGCATGAATGGATTAACGAGATTCCCACTGTCCCTATCTACTATCTAGCGAAACCACAGCCAAGGGAACGGGCTTGGGATAATCAGCGGGGAAAGAAGACCCTGTTGAGCTTGACTCTAGTCCGACTTTGTGAAATGACTTAGGAGGTGTAG-CATAAGTGGGAGCTTTGGCGATCTTGAAATACCACTACTC------------TTAATGTCATTTTACTTATTCTGTTAGACTGCGGCTTGCGTC------ACAG--TGAGTTTTGGATCCAAAGTTGTCTTCTCTGATGGCTGATCTGTGCGGAAGACTTAGTCAGGTGGGGAGTTTGGCTGGGGCGGCACATCTGTTAAATGATAACGCAGGTGTCCTAAGGTGAGCTCACTGAGAACAGAAATCTCATGTTGACCAAAAGGGGAAAAGCTCGCTTGATTTTGATTTGCAGTACGAATACAAACTGTGAAAACATGGCCTATCGATCCTTTAGGTCTGAGAACGGTTCAGCTAGAGGTGTCAGAAAAGTTACCACAGGGATAACTGGCTTGTGGCAGCCAAGCGTTCAAG------------------------------------------------------------------------------------------------------------------------------------------------------------------------------------------------------------------------------------------------------------------------------------------------------------------------------------------------------------------------
Peridinium_willei_TK007                     ---------------CCA-GTAGTCATATGCTTGYCTCAAAGATTAAGCCATGCATGTCTCAGTATAAATTT-TTATATGGTGAAGCTGTGAATGGCTCATTAAACCA-GTTACAGCTTATTTGATGAT-CACTCTTTACAT-GGATAACC-ATGGCAATTCTGCTGCTAATACATGCGTA-TGT-GCCCGACTCTGT----GGAAGGGTTG-ATTTTGTTAGGCACAGAACCAACCTGGGCTGT---GCCCGGC-CAT-GTGGTGATTCATAATAACTSATCGAATCGCG---CAGCGCCAGCTGGCGATGAG-TCATTCAGGTTTCTGACCTATCAGCTTCCGTCGGTAGGGTATTGGCCTACCGTGGCGATGACGGGTAACGGAGAATTAGGGTTCGATTCCGGAGAGGGAGCCTGAGAAACGGCTACCACATCTAAGGAAGGCAGCAGGCGCGCAAATTACCCAATTTTGACACAGTGAGGTAGTGACAAGAAATAACAATATAGGGCATSCA-TG--TCTTGTAATTGGAATGGGTAGAACTCAAAACCCTTTGCGAGTACCAATTGGAGGGCAAGTCTGGTGCCAGCAGCCGCGGTAATTCCAGCTCCAATAGCGTATATTAAAGTTGTTGCGGTTAAAACGCTCGTAGTTGGACCTCTGCTAAGGACGACTGGTCCG-CCCT---------CTGGGTGAGTATC-TGGCTCGGGCTGGGCATC-TTCTTGGAAAGCGTTGCT--GCGCTTGACTGTGTGG-CACGGTC-TCCAGGACTTTTACTTTGAGGAAA-TTAGAGTG-CTTCAAGCAGGCGCATG-CCCTGAATATGCTAGCATGG-AATAATATGATAGGACC-TCAGTCCTATTTT-GTTGGTTTCTAGAGCTGAGGGAATGATTAATAGGG-ATAG---TTGGGGGCATCCGTACTTAGCTGTCAGAGGTGAAATTCTT-GGATTCGATAAAGATGGACTACTGCGAAAGCATTTG-CCATGGATGTTTTCATTGATCAAGAACGAAAGTTAGGGGATCGAAGACGATCAGATACCGTCCTAGTCTTAACCATAAACTATGCCGGCTAGGGATTGGAGGTTGTTAT-CTATACGACTCCTTCTGCACCTTATGAGAAATCA-GAG-TCTTTGGGTTCCGGGGGGAGTATGGTCGCAAGGCTGAAACTTAAAGGAATTGACGGAAGGGCACCACCAGGAGTGGAGCCTGCGGCTTAATTTGACTCAACACGGGGAAACTTACCAGGCCCAGACATAGTAAGGATTGACAGATTGATAGCTCTTTCTTGATTTTATGGGTGGTGGTGCATGGCCGTTCTTAGTTGGTGGAGTGATTTGTCTGGTTAATTCCGTTAACGAACGAGACCTTAGCCTGCTAAATA-GTTACATGTAGCC-TCG-GCTATGTGGGCAGCTTCTTAGAGGGACTTTG-TGTGTCTAACGCAAGGAAGTTTGAGGCAATAACAGGTCTGTGATGCCCTTAGATGTTCTGGGCTGCACGCGCGCTACAATGATGCGCTCAACGAGTGT-ATGGCCTAACCTGGAAGGGCT-GGGTAACCT-TTGTAAAAGGCATCGTGATGGGGATAGATTATTGCAATTATTAATCTTCAACGAGGAATTCCTAGTAAGCGCGAGTCATCAGCTGGTGCTGATTACGTCCCTGCCCTTTGTACACACCGCCCGTCGC-TCCTACTGATTGAGTGATCCGGTGAATAATTCAGAGTGCAGC---AACGCT---CAGCTC--CTGAGCGCTG-CAGCAGAAAGTTTAGTG-AACCTTATCACTTAGAGGAAGGAGAAGTCGTAACAAGG-TTTCTGTAGGTGAACCTGCGGAAGGATC---ATTC------------------------------------------------G--C-AT-A-------CAC---TCCGC----------------------------------ACTG-TT-GC-------AGCCAAAT-TCC----TGGTG-T-----------G-G-------G-A-------------T----TC----T-------------------G---C-C--------------T--G---G---A--G---AT--G----GAAA------------------GCCTGC-CCC--A----A-------------G-C-A--G-------AG---CCTC----AAG----------GA-C----G---C-T--G------A--G--GCC------------T-G-G---AT--------------------GGG-----C--GCTTGCC------------ACG--C--CTC-------------C---C---------A------A----GC-------------------------C-T----T---G-----T-------T--------------G----CC----------------------------ACGCACCT--------------TGCTTTTGAGGT----------TCCCAAACCAT-------------------GTTTCC-------GT---GC-----------AAGATATTTAGCCA----------------GT----CT---GC------G----------------------------------------------CGC-----------------------------AC-----C------ACA-TT-----CAGCAATGGATGTCTTGGCTTGAGCAATGATGAAGGGCGCAGCGAACTGCGATAC-GCACTGTGAATTGCAAAATTCCGTGAGTC-AATAGAGACTTGAACGTGCAGTGTGCTTCTGGGATAT-TCCTGAAAGTATGCCTGCTTC-A--G-------TGTCTG----------------------------------T----------TC----------TC----G-----T----TG--------A-----------C--TT-----G-GTGGTGATGACGTC---AAG---------CTGACGGTGACATGCC-------------------GCTG-ATATGTACT-TGCGC------------G---CC-A-G-------------------------GG---A-------GGGG----------------------------------GC--AC----------------C---C-C----T--------------------GG--C---------GC----AT-----GCA----------------------------------------------------------------------A----C-----------------------------------------------------------------------------------AT---G-TGA--GGG-G---------------T----------------------------------------------G--A-G---CA----------------G-------C-A---TCT-------------T--GGT---------AG---G-C-------TAT--------------------------A--GG-C----AAC----------CG--G-C--------TG---CT------G-------C-G--C------------------T----TG-----------T----C-------------------A-----------GGG---------GT--------GC---TCG-----CGTGACTGG-----------------------GAG-----GGAGGG------G----------TCT--------------C----------------------TGCAT--------GT---------G-A--C-----ATG-----AA-GTCAGGCGGACAAA-CCCGCTGAATTAAAGCATATGAGTAAGCGGAGGATAAGAAGCTAAACAGGACTCCCCCAGTAATGGCGAATG-AACAGGGTCACGCTCAGCAT-CAAAATCGGGG-CC-C----GCGGGCCTGAGTT-GTAGTCTCTGGAG-GTGCTACCAAGA-GAGGCGCTGCTGTACGTC-TTTTGGAAACGA-GCATCGACGAGGGTGAGGGTCCC-GTTTGTCAG-CAGCA----GC-CAACTGTGCAC-GGTGCAC-ATTCTAAGAGTCACGTTCCTTGGGATTGGAGCGCAATGTGGGTGGTAAGCTTCATCTCAAGCTACACATGGGCTCGAGACCGA-TAGCAAACAAGTA-CTATGAGGGAAAGGTGAAA-AGCACTTTGAAAAGAAAGGTA-A-AGTACCTGAATTCGCTGAAGAGGAAGTGAGCGAAGCCAGTATGT--C-TTGGCG-----AG-AT-TGCTGCA-CACGC----GTGCCA----------------------------GTGCTTGCTGCGCC-AGCACTTGTGTGGCATTAAGCCC-------CGAGC--AAGTCCTGCGCAGT-GCT-TCTTGCCTTGCCCACCAACGGCTCTCCATGCTTGAGGACGCTTTCAAGGAC-ACGG-TAGCTC--CACCCCATGAAGCGAAT-ATTTTTG-TTTGCACTCA-TG-T------GA-GGGG-TG-----------------------------------------------------------------------------------------------------------------------------------------------------------------------------------------------------------------------------------------------------------------------------------------------------------------------CACGGA---GAGT--AAATGG---CTCCTCTCGACCCGTCTTGAAACACGGACCAA-GGAGTCTA-ACCTGTGTGCAAGC-TTGTGGCCGGGTAAGACCTTTGTGCACAATCAA-AGTGACTG-CTGGGA----------------ATTGTTGCACCAGCAACCGACC--TGTCAATTGAGAGAGGTTTGAGTGTGAGCATATTTGTTAGGACCCGAAAGATGGTGAACTATGCCTGTGAAGGGCAAACTCAGGGGAAACTCTGATGGAGGCTCATAGCGATACTGACGTGCAAATCGTTCGTCATACATGGGTATAGGGGCGAAAGACTAATCGAACCATCTAGTAGCTGGTTCCCTCCGAAGTTTCCCTCAGGATAGCTGGAG---T-TGAACATTTTTATCAGGTAAAGCCAATGACTAGAGGAATTGGGGGCGCCC-TGTCTTTGACCTATTCTCAAACTTTAAATGGGTAAGAWC--CAGTGGTTACGTTGATGAACT-TCGGGGATAAATGGC--AACTTGAAGTGGGCCA-TTTTTGGTAAGCAGAACTGGCGATGAGGGATGAACCTAACGTTGGGTTAAAGTGCTTAACTGCTC-GCTCATCAGATACCATAAAGGGTGTTGGCTCATTTTAACAGCAGGACGGTGGTCATGGAAGTCGAAATCCGCT---------------------------------------------------------------------------------------------------------------------------------------------------------------------------------------------------------------------------------------------------------------------------------------------------------------------------------------------------------------------------------------------------------------------------------------------------------------------------------------------------------------------------------------------------------------------------------------------------------------------------------------------------------------------------------------------------------------------------------------------------------------------------------------------------------------------------------------------------------------------------------------------------------------------------------------------------------------------------------------------------------------------------------------------------------------------------------------------------------------------------------------------------------------------------------------------------------------------------------------------------------------------------------------------------------------------------------------------------------------------------------------------------------------------------------------------------------------------------------------------------------------------------------------------------------------------------------------------------------------------------------------------------------------------------------------------------------------------------------------------------------------------------------------------------------------------------------------------------------------------------------------------------------------------------------------------------------------------------------------------------------------------------------------------------------------------------------------------------------
Caladoa_arcachonensis_TIO278                -----------------------------------------------GCCATGCATGTCTCAGTATAAGCTT-CTATACGGCAAAACTGCGAATGGCTCATTAAAACA-GTTACAATCTATTTGACGGTG-GAATGCTATAT-GGATAACC-GTGGTAATTCTGGAGCTAATGCATGCGCC-CAA-ACCCGACTTCGC----GGAAGGGTTG-TGTTTATCAGTTACAGAACCAACCCAGGCTCT---GCCTGGT-CTC-ATGGTGACTCACGATATCCGAATGAATCGTA---TGGCAACAGCTGGCGATAAG-TCATTCGAGTTTCTGACCTATCAGCTTTCGACGGTAGGGTATTGGCCTACCGTGGCAACGACGGGTAACGGAGAATTAGGGTTCGATTCCGGAGAGGGAGCCTGAGAAATGGCTACCACATCTAAGGAAGGCAGCAGGCGCGCAAATCACCCAATCCTGACATAGGGAGGTAGTGACAAGAAATAACAATACAGGGCATCCA-TG--TCTTGTAATTGGAATGGGTAGAATTTAAAACCCTTTTCGAGTATCGATTGGAGGGCAAGTCTGGTGCCAGCAGCCGCGGTAATTCCAGCTCCAATAGCGTATATTAAAGTTGTTGCGGTTAAAAAGCTCGTAGTTGGATTTCTGCCGAGGGCGGCCGGTCCG-CCCA---------CTGGGTGCGCATC-TGGCTCGACCTGGGCATC-TTCTTGGAGAGCGTAGCT--GCACTTGACTGTGTGG-TGCGGAA-TCCAGGACCTTTACTTTGAGGAAA-TTAGAGTG-TTTCAAGCAGGCACACG-CCTTGAATACATTAGCATGG-AATAATAGGATAGGACC-TTGGTTCTATTTT-GTTGGTTTCTAGAGCTGAGGTAATGATGAATAGGG-ATAG---TTGGGGGCATTCGTATTTAACTGTCAGAGGTGAAATTCTT-GGATTTGTTAAAGACGGACCACTGCGAAAGCATTTG-CCAAGGATGTTTTCATTGATCAAGAACGAAAGTTAGGGGATCGAAGACGATCAGATACCGTCCTAGTCTTAACCATAAACCATGCCAACTAGAGATTGGAGGTCGTTTT-CTTCATGACTCCTTCAGCACCTTATGAGAAATCA-AAG-TCTTTGGGTTCTGGGGGGAGTATGGTCGCAAGGCTGAAACTTAAAGGAATTGACGGAAGGGCACCACCAGGAGTGGAGCCTGCGGCTTAATTTGACTCAACACGGGGAAACTTACCAGGTCCAGACATAGTAAGGATTGACAGATTGATAGCTCTTTCTTGATTCTATGGGTGGTGGTGCATGGCCGTTCTTAGTTGGTGGAGTGATCTGTCTGGTTAATTCCGTTAACGAACGAGACCTTAGCCTGCTAAATA-GTTACACGTAACC-TCG-GCTATGTGGGCAACTTCTTAGAGGGACTTTTC-GTGTCTAACGCGAGGAAGTTTGAGGCAATAACAGGTCTGTGATGCCCTTAGATGTTCTGGGCTGCACGCGCGCTACACTGATGCGCTCAACGAGTTC-ATGCCCTTGCCCGGCAGGGTT-GGGTAATCT-TTTCAAAACGCATCGTGATGGGGATAGATTATTGCAACTATTAATCTTCAACGAGGAATTCCTAGTAAGCGCGAGTCATCAGCTCGTGCTGATTACGTCCCTGCCCTTTGTACACACCGCCCGTCGC-TCCTACCGATTGAGTGATCCGGTGAATAATTCGGACTGCCGC---GGCGTT---CAGCT---CTGAAGGCCG-CAGCGGAAAGTCTAGTG-AACCTTATCACTTAGAGGAAGGAGAAGTCGTAA------------------------------TCTC---ATGC------------------------------------------------G--C-AC---------------CTCGA------------------------------------------CT-------C---------------CACTG-T-----------G-G-------GAT-------------T----TG----T-------------------A---A-G--------------C--G---A--TG--G------------CT------------------TCGGC----CTC--G----C-------------T-T-G--C-------GA---GCCCTGGTGGGGGTGCATGGCAG-G----G---G-C--GTGTTATACGG--GTC------------T-GTG---CA------------------ATGGGCACTACC-GC-----------------TAG--C--T--------------CG--TG---------C------G----CA----------------------ACTGCC----T---G-----T-CACTCCC--------------G----CA------------------------------------------------------------------------CCCTCCTCCGC-------------------GAAATTTGGTGATTC---GCG-------TGCTTGCGACCCAACTGCTGTG-----------CCAATGTG---GC------CG-----GCGCAAACTCTCATCGCAATCCTT---------------GCGACG---------------TCC---------AC-----A------ACT-TT-----CAGCAATGGATGCCTCGGCTCGAACGACGATGAAGGGCGCAGCGAAGTGCGATAG-GCGTTGTGAATTGCAACATTCCGTGAACC-AATGGGCACTTGAATGCATTCTGCGCATTTGGGATAT-CCCTAAAAGCACGCCTGCTTC-A--G-------TGTCAC--------------AATCA---------TTTCATT----------CT----------GC----G-----C----AG--------C----------GACGCTCTGTCG-CTC------------------------------------------------------------------GCCCCTGGT-TGCGT------------G---TT-C-G-------------------------GA-----------GCTCT-------------------------------------GC----------------C---C-C----T--------------------GA--C---------AC----GC-----GCATCGAAG----------------------------------------------------------------GGGAGC-----------------------------------------------------------------------------------GTGAGGCTGGCTGTG-C--------------------A----------------------------GC--T--------T--G-T---AA----------------G-------A-A---GCT----------------TCT---------G----G-C--------AT--------------------------CTTTG-C-----TT--------------G-C--------CT---CCAAACCACGCAATCCT-G--C------------------G----CG------------------------------------A-----------CGA---------GCACCATTTCTG---TGC--------------------------------------------------------------------ACA-------------------------------------CTTCC-------------------G-A--C-----ATG-----AA-GCCAGGCCAGCAAA-CCCGCTGAATTTAAGCATATCAA--------------------AAATAGGCTTCCCCCAGTAATGGCGAATG-AACAGGGATGAGCTCAGCCT-GGAAATTGGGG-CC-C----CAGGCCCTGAAGT-GTAGTCTTAAGAT-GTGTTGCTGGCG-GAGGTGCAGGTGCAAGCC-TCTTGGAAGAGA-GTACCAGCGAGGGCGAGAGTCCT-GTTCGCCAC-CTGCG----AG-CCTCCGCGTGT-GGCGCAC-CTTCCAAGAGTCACGCTTCTCGGGATTGGAGCGCAAAGTGGGTGGTAAGTTTCATCGAAAGCTCAAGATGAGTTCGAGACCGA-TAGCAAACAAGTA-CCATGAGGGAAAGGTGAAA-AGGACTTTGAAAAGAGAGTTAGA-AGTGCCTGAAATTGCTGAAAGGGAAGCAAGCGGCGCCAGCCTGA--C-TTGGTG-----AG-AT-TGCTGTC-TGCAA--------------------------------------CTGCTTTGCCCTGC-TGCTGCAGTGTAGTGGCAAGGTG-------TACGC--AGGACGAGGGCAGT-GCT-TCTTGCCATGCGTGTCCACATTGGTGCGTGTGCGAGGATGCTCACAGGGAC-AAGG-TACTTC-GCCTCCGGGTGACTGAAC-GTGCCTG-TGTGTACTCG-CT-T------GC-GCGC-TA-----------------------------------------------------------------------------------------------------------------------------------------------------------------------------------------------------------------------------------------------------------------------------------------------------------------------ACTGTT---GACC--TGACAG---CTTCGCTTGACCCGTCTTGAAACACGGACCAA-GGAGTCTA-ACATATGTGCAAGT-GTGCGGGTGGC--AAGCTTGCACGCGCAGTGAA-AGCGACTG-CTGGGA---------------TTTTCTTGCACCAGCAACCGACC--AATCAATTGAGAGAGGTTTGAGTGTGAGCATATCTGTTAGGACCCGAAAGATGGTGAACTATGCCTGTGCAGGGCAAACTCAGGGGAAACTCTGGTGGAGGCTCGTCGCGCTACTGACGTGCAAATCGTTCGTCAAACTTGGGTATAGGGGCGAAAGACTAATCGAACCATCTAGTAGCTGGTTCCCTCCGAAGTTTCCCTCAGGATAGCTGGAG---C-TGATCAGTTTTACCATGTAAAGCGAATGATTAGAGGAATCGGGGACGCGT-CGTCCTCGACCTATTCTCAAACTTTAAATGGGTAAGATC--CAGTGGTTGCTTGGTTGAACT-TCTGGGATAAATGGC--AGCTTTACGTGGGCCA-CTTTTGGTAAGCAGAACTGGCGATGAGGGATGAACCTAACGTCGGGTTAAGGTGCTTAACTGCTC-GCTCATCAGATACCATAAAGGGTGTTGGTTCATTTTAACAGCAGGACGGTGGTCATGGAAGTCGAAATCCGCTAAGGAGTGTGTAACAACTCACCTGCCGAA-TGGACTAGCCCCGAAAATGGATGGCGCTTAAGCGGGCGACCGATGCTCGACCATTGCTGCACTG-----------GTG-CTGCATCAATGAGTAGGAGGGCAT-GGGGGTC-TGTGATGAAGC------------------------------------------------------------------------------------------------------------------------------------------------------------------------------------------------------------------------------------------------------------------------------------------------------------------------------------------------------------------------------------------------------------------------------------------------------------------------------------------------------------------------------------------------------------------------------------------------------------------------------------------------------------------------------------------------------------------------------------------------------------------------------------------------------------------------------------------------------------------------------------------------------------------------------------------------------------------------------------------------------------------------------------------------------------------------------------------------------------------------------------------------------------------------------------------------------------------------------------------------------------------------------------------------------------------------------------------------------------------------------------------------------------------------------------------------------------------------------------------------------------------------------------------------------------------------------------------------------------------------------------------------------------------------------------------------------------------------------------------------------------------------------------------------------------------------------------------------------------------------------------------------------------------------------------------------
Vulcanodinium_rugosum_G                ----------------------------------------------------GCATGTCTCAGTATAAGTTT-CTATACGGCGAAACTGCGAATGGCTCATTAAAACA-GTTATAATCTACTTGATGGTG-ACTCTCTACAT-GGATAACA-GTGGTAATTCTTCTGCTAATACGTGCTCA-CAG-ACCCAACTTTGT----GGAAGGGTTG-TGTTTATTAGATACAGAACCAACCCAGGCTCT---GCCTGGT-CTT-GTGGTGATTCATAATATCCGAACGAATCGTA---TGGCATCAGCTGGCGATGAA-TCATTCAAGTTTCTGACCTATCAGCTTCCGACGGTAGGGTATTGGCCTACCGTGGCAATGACGGGTAACGGAGGATTAGGGTTCGATTCCGGAGAGGGAGCCTGAGAAACGGCTACCACATCTAAGGAAGGCAGCAGGCGCGCAAATTACCCAATCCTGACACAGGGAGGTAGTGACAAGAAATAACAATACAGGGCATCCA-TG--TCTTGTAATTGGAATGAGTAGAATTTAAATCCCTTTACGAGTATCGATTGGAGGGCAAGTCTGGTGCCAGCAGCCGCGGTAATTCCAGCTCCAATAGCGTATATTAAAGTTGTTGCGGTTAAAAAGCTCGTAGTTGGACTTCTGCTGAGGACGACCGGTCCG-CCCT---------CTGGGTGAGTATC-TGGCTCGGCCTGGGCATC-TTCTTGGAGAACGTAGCT--GCACTTGACTGTGTGG-TGCGGTA-CCCAAGACTTTTACTTTGAGGAAA-TTAGAGTG-TTTCAAGCAGGCACACG-CCTTGAATACATTAGCATGG-AATAATAAGATAGGACC-TCGGTTCTTTTTT-GTTGGTTTCTAGAGCTGAGGTAATGGTTAATAGGG-ATAG---TTGGGGGCATTCGTATTTAACTGTCAGAGGTGAAATTCTT-GGATTTGTTAAAGACGGACTACTGCGAAAGCATTTG-CCAAGGATGTTTTCATTGATCAAGAACGAAAGTTAGGGGATCGAAGACGATCAGATACCGTCCTAGTCTTAACCATAAACCATGCCAACTAGAGATTGGAGGTCGTTAT-CCATACGACTCCTTCAGCACCTTATGAGAAATCA-AAG-TCTTTGGGTTCCGGGGGGAGTATGGTCGCAAGGCTGAAACTTAAAGGAATTGACGGAAGGGCACCACCAGGAGTGGAGCCTGCGGCTTAATTTGACTCAACACGGGGAAACTTACCAGGTCCAGACATAGTAAGGATTGACAGATTGATAGCTCTTTCTTGATTCTATGGGTGGTGGTGCATGGCYGTTCTTAGTTGGTGGAGTGATTTGTCTGGTTAATTCCGTTAACGAACGAGACCTTAACCTGCTAAATA-GTTACACGTAACT-TCG-GTTACGTGGGCAACTTCTTAGAGGGACTTTGC-GTGTCTAACGCAAGGAAGTTTGAGGCAATAACAGGTCTGTGATGCCCTTAGATGTTCTGGGCTGCACGCGCGCTACACTGATGCGCTCAACGAGTTT-ATGGCCTTGCCCGGAAGGGTT-GGGTAATCT-TCTTAAAACGCATCGTGATGGGGATAGATTATTGCAATTATTAATCTTCAACGAGGAATTCCTAGTAAGCTCGAGTCATCAGCTCGTGCTGATTACGTCCCTGCCCTTTGTACACACCGCCCGTCGC-TCCTACCGATTGAGTGATCCGGTGAATAATTCGGACTGCAGC---AGTGTT---CAGTTC--CTGAACGTTG-CAGCGGAAAGTTTAGTG-AACCTTATCACTTAGAGGAAGGAGAAGTCGTAACAAGG-TTTCCGTAGGTGAACCTGCCGAAGGATG---A--A------------------------------------------------G--C-AC-G-------CA----TCCCA-------------------------------ATAAATCACT-GT-------G----AACCTTT----TGGCG-T-----------G-G-------G-G-------------G----TC----T-------------------G---G-G--------------C--A---G---A--G-------GTGGAGATG-------GTATCGTCGTCGCC----TCT--G----C-------------G-C-A--G-------AA---ACCC----GAG----------GG-C----A---T-C--A------T--G--TC-------------A-C-G---AT--------------------GGG-----T--GCTCTT-------------GCA--C--CTC----------CTTC---G---------T------G----GC---------------------------G----T---G-----G-------T--------------G----TC----------------------------AATATAACC-----------------------------------CACTACAGGAC-------------------------------CTT---CTA-------CCCGGCATATG----------------------------CC---AG------AA-----GTCT--------------TTGCGT---------------GCTTGC---------------TTTGC-------AC-----A------ACT-TT-----CAGCGACGGATGTCTCGGCTCGAACAATGATGAAGGGCGCAGCGAACTGTGAGAA-GCATTGTGAATTGCAGAATTCCGTGAATC-AATAGGGACTTGAACGTACACTGCGCTTTCGGGATAT-CCCTGGAAGCATGCCTGCTTC-A--G-------CGTCT---------------------------------A-C----------AC----------TA----T-----C----ATTCCAATGAT-----GTAGACT--CT-----G-CTT------CAGCA---GCA------------GAGC---C--GCA---------------------TT-GGT-GTATT-TGTGT------------G---TT-A-A-------------------------GG---T-------GTACC---------------------------------AC--AC----------------C---C-C----T--------------------GA--C---------AC----AT-----GGA----------------------------------------------------------------------G----T-----------------------------------------------------------------------------------GC---A-TAG--GGG-G----CT---------C--C-T----------------------------CG--C--------G--C-A---TA----------------G-------C-A---AAT-------------C--ACC---------AA---G-C--------AA---CTCCATCG-C-------------G--TG-T-----TT----G-----CT--G-T--------TG---C-------AAT-----T-G--T------------------G----GG-----------C----G-------------------G-----------GGG---------GC--------CC---TC-------------CC-----------------------CAG-----ACGGCC----TCG----------GTG--------------T------------GC--------TC-CC--------AA---------G-A--C-----ATG-----AA-GTTAGGCCAGCAAA-CCTGCTGAATTTAAGCATATAAGTAAGCGGAGGAGAAGAAACTAAATAGGATTCCTTCAGTAATGGCGAATG-AACAGGGATCGGCTCAGCAT-GGAAATTGGGG-CC-C----CTGGCCCTGAATT-GTAGTCTCAAGAT-GTACTGCCAACG-GAGGCGCAGATGTAAGCC-TCTTGGAAAAGA-GCATCAGCGAGGGTGACAATCCC-GCTTGCCAT-CTGCA----GC-CCCCCGTGCAC-GGTGTAC-CTTCTAAGAGTCACGTTCCTCGGGATTGGAGCGCAAAGTGGGTGGTAAATTTCATCTACAGCTAAATACTGGTTCGAGACCGA-TAGCAAACAAGTA-CCATGAGGGAAAGGTGAAA-AGGACTTTGAAAAGAGAGTTAGA-AGTGCCTGAACTTGCTGAAAGGGAAGCGAATGGAACCAGTGTTG--C-TTGGCA-----AG-AT-TGCTGTG-CACCA----CTGTGA----------------------------GGGTCTGCTATGCT-AGCGCAAGTGGTGTGGTAGACTT-------TGAGC--AGGACCTGCACGGT-GTT-TCTTGCCTTGTGTGTCAGCGTCAGTTCGCGCTTGGGGAAGACGTCAAGGAC-ATGG-TAGCCT-GCCCACGGGCATGTGAAC-GTGCTTG-CTCGAACTCA-TG-C------GG-GAAC-TG-----------------------------------------------------------------------------------------------------------------------------------------------------------------------------------------------------------------------------------------------------------------------------------------------------------------------CACGGT---GACG--AAATAG---TTCCTTTCGACCCGTCTTGAAACACGGACCAA-GGAGTCTA-ATGTATGTGCGAGT-TCGCGGGTGGGT-AAACCTGTTTGCCCAATGAA-AGTGACTG-CTGGGA----------------TCCC-TGCACCAGCAACCGACC--AATCAATTGAGAGAGGTTTGAGTATGAGCATATCTGTTAGGACCCGAAAGATGGTGAACTATGCCTGTGAAGGGCAAACTCAGGGGAAACTCTGATGGAGGCTCGTAGCGATACTGACGTGCAAATCGTTCGTCATACATGGGTATAGGGGCGAAAGACTAATCGAACCATCTAGTAGCTGGTTCCCTCCGAAGTTTCCCTCAGGATAGCTGGAG---T-TGAACAGTTTTATCAGGTAAAGCGAATGATTAGAGGCATCGGGGACGCGT-TGTCCTCGACCTATTCTCAAACTTTAAATGGGTAAGATC--CAGTGGTTACTTGGGTGAACT-TCTGGGATAAATGAC--AACTCTAAGTGGGCCA-TTTTTGGTAAGCAGAACTGGCGATGAGGGATGAACCTAACGTTGGGTTAAAGTGCTTAACTGCTC-GCTCATCAGATACCATAAAGGGTGTTGGTTCATTTTAACAGCAGGACGGTGGTCATGGAAGTCGAAATCCGCTAAGGAGTGTGTAACAACTCACCTGCCGAA-TGGACTAGCCCCGAAAATGGATGGCGCTCAAGCGGGTGACTGATACCTGACCATTGTTGCAGTT-----------GTG-AAGCTTCAATGAGTAGGAGGGCAT-G------------------------------------------------------------------------------------------------------------------------------------------------------------------------------------------------------------------------------------------------------------------------------------------------------------------------------------------------------------------------------------------------------------------------------------------------------------------------------------------------------------------------------------------------------------------------------------------------------------------------------------------------------------------------------------------------------------------------------------------------------------------------------------------------------------------------------------------------------------------------------------------------------------------------------------------------------------------------------------------------------------------------------------------------------------------------------------------------------------------------------------------------------------------------------------------------------------------------------------------------------------------------------------------------------------------------------------------------------------------------------------------------------------------------------------------------------------------------------------------------------------------------------------------------------------------------------------------------------------------------------------------------------------------------------------------------------------------------------------------------------------------------------------------------------------------------------------------------------------------------------------------------------------------------------------------------------------------
Peridiniopsis_borgei_PBSKA                  -----------------------------------------------------------------TAAGCTT-CTATACGGCGAAACTGCGAATGGCTCATTAAAACA-GTTACAGTTTATTTGATGGT-CTCTCCTTACATGGGATAACC-GTGGTAATTCTAGAGCTAATACATGCACC-AAG-ACCCGACTTCAT----GGAAGGGTTG-TGTTTATTAGTTACAGAACCAACGCAGGCTCT---GCCTGGT--TT-CTGGTGATTCATGATAACCGAACGAATCGCA---TGGCGTCAGCTGGCGATGAA-TCATTCAAGTTTCTGACCTATCAGCTTCCGACGGTAGGGTATTGGCCTACCGTGGCAATGACGGGTAACGGAGAATTAGGGTTCGATTCCGGAGAGGGAGCCTGAGAAACGGCTACCACATCTAAGGAAGGCAGCAGGCGCGCAAATTACCCAATCCTGACACAGGGAGGTAGTGACAAGAAATAACAATACAGGGCATCCA-TG--TCTTGTAATTGGAATGAGTAGAATTCAAATCCCTTTGCGAGTATCAATTGGAGGGCAAGTCTGGTGCCAGCAGCCGCGGTAATTCCAGCTCCAATAGCGTATATTAAAGTTGTTGCGGTTAAAAAGCTCGTAGTTGGATTTCTGCCGAGGACTACCGGTCCG-CCCC---------CTGGGTGAGCATC-TGGTCTGGCCTGGGCATC-TTCTTGGAGAACGTCGCT--GCACTTGACTGTGTGG-CACGGAA-TCCAGGACTTTTACTTTGAGGAAA-TTAGAGTG-TTTCAAGCAGGCACACG-CCTTGAATACATTAGCATGG-AATAATGAGATAGGACC-TCGGTTCTATTTT-GTTGGTTTCTAGAGCTGAGGTAATGATTAATAGGG-ATAG---TTGGGGGCATTCGTATTTAACTGTCAGAGGTGAAATTCTT-GGATTTGTTAAAGACGGACTACTGCGAAAGCATTTG-CCAAGGATGTTTTCATTGATCAAGAACGAAAGTTAGGGGATCGAAGACGATCAGATACCGTCCTAGTCTTAACCATAAACCATGCCGACTAGAGATTGGAGGTCGTTAC-TTGTACGACTCCTTCAGCACCTTATGAGAAATCA-AAG-TCTTTGGGTTCCGGGGGGAGTATGGTCGCAAGGCTGAAACTTAAAGGAATTGACGGAAGGGCACCACCAGGAGTGGAGCCTGCGGCTTAATTTGACTCAACACGGGGAAACTTACCAGGTCCAGACATAGTAAGGATTGACAGATTGATAGCTCTTTCTTGATTCTATGGGTGGTGGTGCATGGCCGTTCTTAGTTGGTGGAGTGATTTGTCTGGTTAATTCCGTTAACGAACGAGACCTTAACCTGCTAAATA-GTTACACGTAACC-TCG-GTTACGTGGGCAACTTCTTAGAGGGACTTTGC-GTGTCTAACGCAAGGAAGTTTGAGGCAATAACAGGTCTGTGATGCCCTTAGATGTTCTGGGCTGCACGCGCGCTACACTGATGCGCTCAACGAGTTT-CTGACCTTGCCCGGAAGGGTT-GGGTAATCT-TTTCAAAATGCATCGTGATGGGGATAGATTATTGCAATTATTAATCTTCAACGAGGAATTCCTAGTAAGCGCGAGTCATCAGCTCGTGCTGATTACGTCCCTGCCCTTTGTACACACCGCCCGTCGC-TCCTACCGATTGAGTGATCCGGTGAATAATTCGGACCGCAGC---AGTGTT---CAGTTC--CTGAACGTTG-CAGCGGAAAGTTTAGTG-AACCTTATCACTTAGAGGAAGGAGAAGTCGTAACAAGG-TTTCCGTAGGTGAACCT----------C------------------------------------------------------------CT--------------------------------------------------------------GT-------G---------------AACCA-T-----------T-G-------G-G-------------G----CC----T-------------------T---GGG--------------C--G---T---G--G-------G----TCGACATCG--------CGTCAGCA----CCC--AT---G-------------TGC-A--GG------GC---TTCA----ATG----------GG-C----G---G-C--A------G--G--GCT------------G-T-G---GT------------------GTCGC-----GA-ACC----------------TCG--CTTC--------------GC--TA---------CT-----G----TC-------------------------C-C----T---G----GC----------------------G----CC----------------------------CCCCTCCATCCAGCTCTTCCAGCGACTTGCGATTTC--------TCACGTGGCGT--------------------------------TG---GT-----------GCC---------------------------------TT---GC------TC-----C---------------------------------------AAC-----------------------------AC-----A------ACT-TT-----CAGCGATGGATGTCTCGGCTCGGACAACGATGAAGGGCGCAGCGAAATGCGATAA-GCATCGTGAACTGCAGAACTCCGTGAACC-GATAGGGACTTGAACGTGCACTGCGCTTTCGGGATAT-TCCTGGGAGCATGCCTGCTTC-A--G-------CGTCCA--------------TCTT----------GCTCA-T----------GC----------CA----G-----T----GG--------C-----------G--AG-----C-CTT---------CG---GGT------------TAGC---C--ACT---------------------GC-TGC-GCTGC-TGCGT------------G---TC-A-A-------------------------GG---C-------GCT-C------TCTT---------------------------GC----------------C---C-C----T--------------------GG--C---------GC----GC-----GCA----------------------------------------------------------------------A----T-----------------------------------------------------------------------------------GA---A-GTC--GAG-C----T----------C--C-T----------------------------TT--C--------T--G-C---GT----------------G-------C-A---ACT-------------T--GCC---------AA---G-C--------GA---CC-------G-------------T--CG-C-----TT---CT-----CT--G-T--------TG---T-------C-A-----C-G--T------------------C----CG-----------G----A-------------------G-----------GGT---------GG--------CT---CG----------AAGCG-----------------------AGC-----GGC-------TCT----------GAG--------------C------------TG--------CTTCC--------AA---------G-A--C-----ATG-----AA----------------------------------------------------------------------------TAATGGCGAATG-AACAGGGATTAGCTCACGAT-GGAAATCGGGG-CCT-----ATGGCTTCGAATT-GTAGTCTCGAGAT-GCATTGCCAACT-GGGGCGCAGGTGTAAGCC-TCTTGGGAAAGA-GCGCCAATGAGGGTGAGAGTCCC-GTTTGCCAT-CTGTA----G-TCCCCTGTGTAC-GGCGTGT-GCTCTCAGAGTCACGTTCCTCGGGATTGGAGCGCAAAGTGGGTGGTAAGTTTCATCTAAAGCTGAATATTGGTTCGAGACCGA-TAGCAAACAAGTA-CCATGAGGGAAAGATGAAA-AGGACTTTGAAAAGAGAGTTAAA-AGTGCCTGAAATTGCTGAAGGGGAAGCGAACGGAACCAGTCTTC----TCGGTG-----GA-AT-TGCCATG-CCCTT---------------------------------------------------------------------------------------------CTGGGTGTGGT-GTC-TTCTGCCTTGGTTGTCACCTCTGGTTCATGCGTGGGGA-AGCCCTGGGTGT-ATGG-TAGCTC-GCTCTCGGGTGGGTGAAA-GCGCCTG-ATGGAACCCA-CG-C------GT-GTAC-TT------------------------------------------------------------------------------------------------------------------------------------------------------------------------------------------------------------------------------------------------------------------------------------------------------------------------TTGTC---GACT--ACATGG---TTCTCTTCGACCCGTCTTGAAACACGGACCAA-GGAGTCTA-ACATATGTGCGAGT-TCACGGGT-GGC-AAACCTGCCTGCGTAATTAA-CGTGACTG-CTGGGA----------------TCTT-TGCACCAGCAACCGACC--AATCAATTGAGTGAGGTTTGAGTATGAGCATCTTTGTTAGGACCCGAAAGATGGTGAACTATGCCTGTGAAGGGCAAACTCAGGGGAAACTCTGATGGAGGCTCGTAGCGATACTGACGTGCAAATCGTTCGTCATACATGGGTATAGGGGCGAAAGACTAATCGAACCATCTAGTAGCTGGTTCCCTCCGAAGTTTCCCTCAGGATAGCTGGAG---T-TGAACAGTTTTATCAGGTAAAGCGAATGATTAGAGGAATCGGGGACACGT-CGTCCTCGACCTATTCTCAAACTTTAAATGGGTAAGATC--CAGTGGCTTCTTGGTTGAGCT-TCTGGGATAAATGAC--AACTCTAAGTGGGCCG-TTTTTGGTAAGCAGAACTGGCGATGAGGGATGAACCTAACGTTGGGTTAAGGTGCTTAACTGTTC-GCTCATCAGATACCATAAAGGGTGTTGGTTCATTTTAACAGCAGGACGGTGGTCATGGAAGTCGAAATCCGCTAAGGAGTGTGTAACAACTCACCTGCCGAA-TGGACTAGCCCCGAAAATGGATGGCGCTTAAGCGAATGACCGATACCCAACCATTGTTGC---------------------------------------------------------------------------------------------------------------------------------------------------------------------------------------------------------------------------------------------------------------------------------------------------------------------------------------------------------------------------------------------------------------------------------------------------------------------------------------------------------------------------------------------------------------------------------------------------------------------------------------------------------------------------------------------------------------------------------------------------------------------------------------------------------------------------------------------------------------------------------------------------------------------------------------------------------------------------------------------------------------------------------------------------------------------------------------------------------------------------------------------------------------------------------------------------------------------------------------------------------------------------------------------------------------------------------------------------------------------------------------------------------------------------------------------------------------------------------------------------------------------------------------------------------------------------------------------------------------------------------------------------------------------------------------------------------------------------------------------------------------------------------------------------------------------------------------------------------------------------------------------------------------------------------------------------------------------------------------------------------------
Johsia_chumphonensis_IshiMM4                     ---------------------------------------------------TGCATGTCTCAGTATGAGCTT-CAATACGGCGAAACTGCGAATGGCTCATTAAAACA-GTTATCGTTTATTTGATGGT-CTCTTCCTACAT-GGATAACC-GTGGTAATTCTAGAGCTAATACATGCACC-CAC-ACCCGACTCTGC----GGAAGGGTGG-TGTTTATTAGTTACAGAACCAACGCAGGCCCT---GCCTGGT-CCC-CTGGTGATTCATAATAACCGAACGAATCGCA---TGGCGTCCGCTGGCGATAAA-TCATTCAAGTTTCTGACCTATCAGCTTCCGACGGTAGGGTATTGGCCTACCGTGGCAATGACGGGTAACGGAGAATTAGGGTTCGATTCCGGAGAGGGAGCCTGAGAAACGGCTACCACATCTAAGGAAGGCAGCAGGCGCGCAAATTACCCAATCCTGACACAGGGAGGTAGTGACAAGAAATAACAATACAGGGCATCCA-TG--TCTTGTAATTGGAATGGGTAGAATTTAAATCCCTTTACGAGTATCAATTGGAGGGCAAGTCTGGTGCCAGCAGCCGCGGTAATTCCAGCTCCAATAGCGTATATTAAAGTTGTTGCGGTTAAAAAGCTCGTAGTTGGATTTCTGCCGAGGACGACCGGTCCG-CCCT---------TCGGGTGAGTATC-TGGCTCGGCCTGGGCATC-TTCTTGGAGAACGTCGCT--GCACTTGACTGTGTGG-TGCGGTA-TCCAGGACCTTTACTTTGAGGAAA-TTAGAGTG-TTTCAAGCAGGCACACG-CCTTGAATACATTAGCATGG-AATAATAAGATAGGACC-TCGGTTTTATTTT-GTTGGTTTCTAGAGCTGAGGTAATGATTAATAGGG-ATAG---TTGGGGGCATTCGTATTTAACTGTCAGAGGTGAAATTCTT-GGATTTGTTAAAGACGGACTACTGCGAAAGCATTTG-CCAAGGATGTCTTCATTGATCAAGAACGAAAGTTAGGGGATCGAAGACGATCAGATACCGTCCTAGTCTTAACCATAAACCATGCCGACTAGAGATTGGAGGTCGTTAC-TTGTACGACTCCTTCAGCACCTTATGAGAAATCA-AAG-TCTTTGGGTTCCGGGGGGAGTATGGTCGCAAGGCTGAAACTTAAAGGAATTGACGGAAGGGCACCACCAGGAGTGGAGCCTGCGGCTTAATTTGACTCAACACGGGGAAACTTACCAGGTCCAGACATAGTAAGGATTGACAGATTGATAGCTCTTTCTTGATTCTATGGGTGGTGGTGCATGGCCGTTCTTAGTTGGTGGAGTGATTTGTCTGGTTAATTCCGTTAACGAACGAGACCTTAACCTGCTAAATA-GTTACACGTAACC-ACG-GTTACGTGGGCAACTTCTTAGAGGGACTTTGC-GTGTCTAACGCAAGGAAGTTTGAGGCAATAACAGGTCTGTGATGCCCTTAGATGTTCTGGGCTGCACGCGCGCTACACTGATGCGCTCAACGAGTTT-TCGACCTTGCCCGGAAGGGTC-GGGTAATCT-TTTCAAAACGCATCGTGATGGGGATAGATTATTGCAATTATTAATCTTCAACGAGGAATTCCTAGTAAGCGCGAGTCATCAGCTCGTGCTGATTACGTCCCTGCCCTTTGTACACACCGCCCGTCGC-TCCTACCGATTGAGTGATCCGGTGAATAATTCGGACTGCAGC---AGCGCT---CCAGTTCGCTGGACGCTG-CAGCAGAAA----------------------------------------------------------------------------------T------------------------------------------------G--A-AT--------------------------------------------------------------CC-------A---------------GCTTG-T-----------G-A-------AAC-------------C----TC------------------------G---A-G--------------C--GG--A---G--G-------T----GCGCT------------TCGCACGC----GCG--C----C-------------TGC-G--CT------TC---GAGGCTTCGAG----------GG-T----G---G-CAGG------G--C--GTTTGGCGGCGCCAAG-GCG-------------------------TCGG---CG---------------------GCG-AC-TC--------------TG---G---------C------G----CCATTCCCCACACTTCTTTTGCTGCAGAGG----C---A-----A-------G--------------G----GA----------------------------GTCCTAGGC-----------------------------------CAGTGT-------------------------------------------------------------------------------------------GG---GC------CA-----TTTT-------------------C---------------GTTT-----------------------------AC-----A------ACT-TT-----CAGCGATGGATGTCTCGGCTCGGACGACGATGAAGGGCGCAGCGAACTGCGATAC-GCATCGCGAACTGCAGAATTCCGTGAAAC-GACAGGACCTTGAACGCGCACTGCGCTCCTGGGATAT-TCCCGAGAGCATGCCTGCTTC-G--G-------CGTCCA-------------------------AACAACGCAT----------GC----------GG----G-----T----GC--------T--------------GCA----G-CCA-----TTCGTGCCCAGC------------CACC---CAAGCG----------------------------GTTG--CGCGT------------G---CC-A-A-------------------------GGT----------GCCTTGG-----------------------------------GC----------------C---C-C----T--------------------GG--C---------GC----GC-----------------------------------------------------------------------------------------------------------------------------------------------------------------------GTTCAACG----GCC-C------------------AAC----------------------------CC--C--------T--G-C---AT----------------G-------C-A---GCA----------------TGC---------AA--CG-C--------GCC-------------------------ACAGG-C-----GT--------ACCT--GTC--------TG---C---------------T-G-CC------------------A----TGCC---------A----GCTA----------------G-----------GGT---------GG------------------------------------------------------------------------------------GCG-------------------------------------------------------------AGG--CCATTAATAC--------------------------------------------------------------------TTGGATTCCCTCAGTAATGGCGAATG-AACAGGGATTAGCTCACAGT-GGTAATCGGGG-CCT-----CTGGCTTCGAATT-GTAATCTCGAGGT-GCTTCGCCAACG-GGGGCGCAGGTGTAAGAC-TCTTGGGAGAGA-GTATCGGCGAGGGTGAGGGTCCC-GCTTGGCAT-CTGCA----G-TCCCCCGTGTAC-GGTTGGT-ACCTACCGAGTCACGTTCCTCGGGATTGGAGCGCAAAGTGGGTGGTAAGTTTCATCTAAAGCTGAATATTGGTCCGAGACCGA-TAGCAAACAAGTA-CCATGAGGGAAAGGTGAAA-AGGACTTTGAAAAGAGAGTTAAA-AGTGCCTGAAATTGCTGAAGGGGAAGCGAACGGAGCCAGTGGGC--C-TCGGTG-----AG-AT-TGTCGCG-CGCCC----TCGCGC----------------------------TGCCTTGCTTCCGT-AGCGCAAGCGCGGTGGTATGGTT-------CGTGT--GAGACGCGCGCGGT-GTC-TCTCACCGAGCATGTCAACCCTGGCACGCGTGAGAGGAAGCCCTGGGGTGC-ACGG-TAGCTC-TCTTGCGGGGGAGTGGTT-GCTCTTC-AGTGAACTTT-CG-T------GC-GCGC-CT-----------------------------------------------------------------------------------------------------------------------------------------------------------------------------------------------------------------------------------------------------------------------------------------------------------------------TGCGGT---GACA--ACATGG---TTCTCTTCGACCCGTCTTGAAACACGGACCAA-GGAGTCTA-ACATAAGTGCGAGC-TCACGGGAGGAT-AAACCTGCTAGCGCAATGAA-AGTGACTG-CTGGGA----------------TCCT-TGCACCAGCAACCGACC--AATCAACTGAGAGAGGTTTGAGTGTGAGCATTTCTGTTAGGACCCGAAAGATGGTGAACTATGCCTGTGAAGGGCAAACTCAGGGGAAACTCTGATGGAGGCTCGTAGCGATACTGACGTGCAAATCGTTCGTCATACATGGGTATAGGGGCGAAAGACTAATCGAACCATCTAGTAGCTGGTTCCCTCCGAAGTTTCCCTCAGGATAGCTGGAG---T-TGCACAGTTTTATCAGGTAAAGCGAATGATTAGAGGAATCGGGGACGCGC-CGTCCTCGACCTATTCTCAAACTTTAAATGGGTAAGATC--CAGTGGTTGCTTGGTTGAACT-TCTGGGATAAATGAC--AACTCTAAGTGGGCCA-TTTTTGGTAAGCAGAACTGGCGATGAGGGATGAACCTAACGTTGGGTTAAGGTGCTTAACTGCTC-GCTCATCAGACACCATAAAGGGTGTTGGTTCATTTAAACAGCAGGACG----------------------------------------------------------------------------------------------------------------------------------------------------------------------------------------------------------------------------------------------------------------------------------------------------------------------------------------------------------------------------------------------------------------------------------------------------------------------------------------------------------------------------------------------------------------------------------------------------------------------------------------------------------------------------------------------------------------------------------------------------------------------------------------------------------------------------------------------------------------------------------------------------------------------------------------------------------------------------------------------------------------------------------------------------------------------------------------------------------------------------------------------------------------------------------------------------------------------------------------------------------------------------------------------------------------------------------------------------------------------------------------------------------------------------------------------------------------------------------------------------------------------------------------------------------------------------------------------------------------------------------------------------------------------------------------------------------------------------------------------------------------------------------------------------------------------------------------------------------------------------------------------------------------------------------------------------------------------------------------------------------------------------------------------------------------------------------------------------------------------------------
Palatinus_apiculatus_GeoM762                  ------------------------------------KCAAAGATTAAGCCATGCATGTCTCAGTATAAGCTT-CTACACGGCGAAACTGCGAATGGCTCATTAAAACA-GTTATAGTTTATTTGATGGT-CTTTCTTTACAT-GGATAAC-TGTGGTAATTCTAGAGCTAATACATGCGCC-CTA-ACCCGACTCTGT----GGAAGGGTTG-TGTTTATTAGTTACAGAACCCACCCAGGCTCT---GCYKGGY-CTT-GTGGTGATTCATAATAACCGAACAAATCGCA---TGGCATCAGCTGGCGATAAG-TCATTCAAGTTTCTGACCTATCAGCTTCCGACGGTAGGGTATTGGCCTACCGTGGCAATGACGGGTAACGGAGAATTAGGGTTCGATTCCGGAGAGGGAGCCTGAGAAACGGCTACCACATCTAAGGAAGGCAGCAGGCGCGCAAATTACCCAATCCTGACACAGGGAGGTAGTGACAAGAAATAACAATACAGGGCATCCA-TG--TCTTGTAATTGGAATGAGTAGAACTTAAATCCCTTTACGAGTATCGATTGGAGGGCAAGTCTGGKGCCAGCAGCCGCGGTAATTCCAGCTCCAATAGCGTATATTAAAGTTGTTGCGGTTAAAAAGCTCGTAGTTGGATTTCTGCTGAGGGCGACCGGTCCG-CCCT---------CTGGGTGAGTATY-TGGCTCGGCCTGGGCATC-CTCTTGGAGAACGTTGCT--GCMCTTGACTKTKTGG-KGCGGTA-TCCAGGACTTTTACTTTGAGGAAA-TTAGAGTG-TTTCAAGCAGGCMCMCS-CCTTGAATACATTAGCATGG-AATAATAAGATAGGACC-TCGGTTCTWTTTT-GTTGGTTTCTAGAGCTGAGGTAATGCTTAATAGGG-ATGG---TTGGGGGCATTCGTATTTWACTGTCAGARGKGAAATTCTT-GGATTTGTTAAAGACGGACTACTGCGAAAGCATTTG-CCAAGGATGTTTTCATTGATCAAGAACGAAAGTTAGGGGATCGAAGACGATCAGATACCGTCCTAGTCTTAACCATAAACCATGCCGACTAGAGATTGGAGGTCGTTAT-CTATACGACTCCTTCAGCACCTTATGAGAAATCA-AAG-TCCTTGGGTTCCGGGGGGAGTATGGTCGCAAGGCTGAAACTTAAAGGAATTGACGGAAGGGCACCACCAGGAGTGGAGCCTGCGGCTTAATTTGACTCAACACGGGGAAACTTACCAGGTCCAGACATAGTAAGGATTGACAGATTGATAGCTCTTTCTTGATTCTATGGGTGGTGGTGCATGGCCGTTCTTAGTTGGTGGAGTGATTTGTCTGGTTAATTCCGTTAACGAACGAGACCTTAACCTGCTAAATA-GTTACATGTAATC-TCG-GTTACATGGGCAACTTCTTAGAGGGACTTTGC-GTGTCTAACGCAAGGAAGTTTGAGGCAATAACAGGTCTGTGATGCCCTTAGATGTTCTGGGCTGCACGCGCGCTACACTGATGCGCTCAACGAGTTT-ATGACCTTGCCCGGAAGGGTT-GGGTAATCT-TTTCAAAACGCATCGTGATGGGGATAGATTATTGCAATTATTAATCTTCAACGAGGAATTCCTAGTAAGCGCGAGTCATCAGCTCGTGCTGATTACGTCCCTGCCCTTTGTACACACCGCCCGTCGC-TCCTACCGATTGAGTGATCCGGTGAATAATTCGGACTGCAGC---AGTGTT---CAGTTC--CTGAACGTTG-CCGCGGAAAGTTTAGTG-AACCTTATCACTTAGAGGAAGGAGAAGTCGTAACAAGG-KTTCCK---------------------Y---ATTC------------------------------------------------G--C-AC-G-------CA----TCCGG---------------------------CAG-C--ATCA-AT-GT-------G----AAT-CAA----TGGCG-T-----------G-A-------G-G-------------C----TC----C-------------------G---G-G--------------T--G---G---G--G---AC--A----GAGAT------TGCAT-CAAT-AGC----CCC--G----C-------------A-C-A--G-------AA---TCTC----GAG----------GG-C----G---G-C--A------G--G--GC-------------A-G-G---AT--------------------GGG-----C--ACCTCTG------------TTG--C--CTC----------CTTC---C---------T------G----TT-------------------------C-T----T---G-----G-------C--------------G----TC----------------------------AAATTCCTG---T---------TGCTC---ATCTGC--------GTCTGCA------------------C----ATTCTC--GG---GA---GT-----------GTT----T----------------------G-----CC---AC------TT-----C-----------------CC---A----------------TCC-----------------------------AC-----A------ACT-TT-----CAGCGACGGATGTCTCGGCTCGGACAACGATGAAGGGCGCAGCGAAGTGTGATAA-GCATTGTGAATTGCAGAATTCCGTGAACC-AACAGGGACTTGAACGTACACTGCGCTTTTGGGATAT-CCCTGAAAGCATGCCTGCTTC-A--G-------CGTCTA--------------ACTC-A--------TCTAC-T----------GC----------TG----G-----T----GA--------C-----ACCA--C--TT-----G-C--------TTGCA---GGT------------GAGT---C--GCT---------------------TG-GGT-GTACT-TGTGT------------G---TT-A-G-------------------------GG---T-------GCT-G------CTGC---------------------------GC----------------C---C-C----T--------------------GA--C---------GC----AT-----GCA----------------------------------------------------------------------G----C-----------------------------------------------------------------------------------AT---A-CTT--GGC-C----TC---------T--C-T-----------------------------C--T--------T--A-C---AC----------------G-------C-A---ACT-------------T--ACT---------GA---G-C--------AT---CTCC-----A-------------C--TG-C-----TT---CT-----CT--G-T--------TG---C-------G-G-----C-A--T------------------G----TG-----------T----G-------------------C-----------AGA---------GA--GC----CC---TG----------ACACG-----------------------CAC-----TAT-TT----CTG----------GCA--------------TGGA---------TT--------TY-CC--------AA---------G-A--C-----ATG-----AA-GTTAGGTCAGCAAA-CCCGCTGAAWTTAAGCATATAAGTAAGCGGAGGAAAAGAAACTAAACAGGATTCCCACAGTAATGGCGAATG-AACAGGGATAAGCTCAGCCT-GGAAATCGGGG-CC-C----ATGGCCTTGACTT-GTAGTCTTGCGAT-GTACTGCCAACG-GAGGCGCAGGTGTAAGCC-TCTTGGAAAAGA-GCATCAATGAGGGTGAGAGTCCC-CCTTGCCAT-CTGTA----G-TTCCCCGTGTAC-GGTGTGC-TGTCCAAGAGTCACGCTCCTCGGGATTGGAGCGCAAAGTGGGTGGTAAATTTCATCTAAAGCTGAATATTGGTCCGAGACCGA-TAGCAAACAAGTA-CCATGAGGGAAAGGTGAAA-AGGACTTTGAAAAGAGAGTTAAA-AGTGCCTGAAATTGCTGAAAGGGAAGCGAACGGAACCAGTGCGT--C-TTGGTG-----AG-AT-TGTTGCG-TGCCA----TTGCAA----------------------------GAGCTTGCTGCTTC-AGTGAGAGCGTGGCAGTAGGTTT-------TGAAC--AGGACGCTCGCAGT-GCT-TCTTGCCTTGCATGTCAGCTCCAGTTCACAGCTGAGGAAAACCTCGGGGAT-ATGG-TAGCTT-GCCTCTGGGCGGGTGAAT-GTGCCAG-GT-GGACTCA-AG-T------GT-GTAC-TG-----------------------------------------------------------------------------------------------------------------------------------------------------------------------------------------------------------------------------------------------------------------------------------------------------------------------CTTGCT---GACT--ACATGG---TTTTCTTCGACCCGTCTTGAM----------------------------------------------------------------------------------------------------------------------------------------------------------------------------------------------------------------------------------------------------------------------------------------------------------------------------------------------------------------------------------------------------------------------------------------------------------------------------------------------------------------------------------------------------------------------------------------------------------------------------------------------------------------------------------------------------------------------------------------------------------------------------------------------------------------------------------------------------------------------------------------------------------------------------------------------------------------------------------------------------------------------------------------------------------------------------------------------------------------------------------------------------------------------------------------------------------------------------------------------------------------------------------------------------------------------------------------------------------------------------------------------------------------------------------------G-AWGWWCKAGCTGAGCAGAAGCTACTTGACGCCT-CTG--GTGGATTGWGGATTCGCGCATGGCGRGGATTGCCGGGCAAGGAACGCCTTTC--------------------GGGGC-CTTCCCTGTGCAGTGAACAACCAGCTCAGAACTGGAGCGGACAAGGGGAATCCGACTGTTTAATTAAAAC-AAAGCATTGCGATGGCCTCAGCAGGTGTTGACGCAATGTGATTTCTGCCCAGTGCTCTGAATGTC-AAAGTGATGAAATTCAATCAAGCGCGGGTAAACGGCGGGAGTAACTATGACTCTCTTAAGGTAGCCAAATGCCTCGTCATCTAATTAGTGACGCGCATGAATGGATTAACGAGATTCCTACTGTCCCTATCTACTATCTAGCGAAACCACAGCCAAGGGAACGGGCTTGGGATAATCAGCGGGGAAAGAAGACCCTGTTGAGCTTGACTCTAGTCCGACTTTGTGAAATGACTTAGGAGGTGTAG-CATAAGTGGGAGCTCTGGCGATCTTGAAATACCACTACTC------------TTAATGTCATTTTACTTATTCCGTTAGACTGAGACTTGCATC------GCAG--CGAGTTTTTGATCTAAGGTCGTCTTCTTTGACGGTTGATCTGTGCGGAAGACATAGTCAGGTGGGGAGTTTGGCTGGGGCGGCACATCTGTTAAATGATAACGCAGGTGTCCTAAGGKGAGCTCAATGAGAACAGAAATCTCATGTTGACCAAAAGGGGAAAAGCTCGCTTGATTTTGATTTTCAGTACGAATACAAACTGTGAAAGCATGGCCTATCGATCCTTTAGGTCTGAGAAATGTTCAGCTAGAGGTGTCAGAAAAGTTACCACAGGGATAACTGGCTTGTGGCASCCAAGCGTTCATAGCGMCKTTKYTTTTTRWYCYYYC-------------------------------------------------------------------------------------------------------------------------------------------------------------------------------------------------------------------------------------------------------------------------------------------------------------------------------------------------
Parvodinium_trawinskii_GeoM753                -----------------------------------------------GSSRTGSRTGKSTCAGCATAAGCTT-CTATACGGCGAAACTGCGAATGGCTCATTAAAACA-GTTACAGTTTATTTGATGGT-CATTCTTTACAT-GGATAACC-GTGGTAATTCTAGAGCTAATACATGCGCC-CAA-ACCCGACTTTGC----GGAAGGGTTG-TGCTTATTAGTTACAGAACCAACCCAGGCTC----GCCTGGT-CTT-GTGGTGACTCATAATAATCCAGCGAATCGCA---TGGCATCAGCTGGCGATGAA-TCATTCAAGTTTCTGACCTATCAGCTTCCGACGGTAGGGTATTGGCCTACCGTGGCAATGACGGGTAACGGAGAATTAGGGTTCGATTCCGGAGAGGGAGCCTGAGAAACGGCTACCACATCTAAGGAAGGCAGCAGGCGCGCAAATTACCCAATCCTGACACAGGGAGGTAGTGACAAGAAATAACAATACAGGGCATCCA-TG--TCTTGTAAATGGAATGAGTAGAATTTAAATCCCTTTACGAGTATCGATTGGAGGGCAAGTCTGGTGCCAGCAGCCGCGGTAATTCCAGCTCCAATAGCGTATATTAAAGTTGTTGCGGTTAAAAAGCTCGTAGTTGGATTTCTGTCGAGGACGACCGGTCCG-CCCC---------CCGGGTGAGTATC-TGGCTCGGCCTGGACATC-TTCTTGGAGAACGTCGCT--GCACTTCACTGTGTGG-TGCGGTA-TCCAGGACTTTTACTTTGAGGAAA-TTAGAGTG-TTTCAAGCAGGCACACG-CCTTGAATACATTAGCATGG-AATAATAAGATAGGACC-TTGGTTCTATTTT-GTTGGTTTCTAGAGCTGAGGTAATGATTAATAGGG-ATAG---TTGGGGGCATTCGTATTTAACTGTCAGAGGTGAAATTCTT-GGATTTGTTAAAGACGGACTACTGCGAAAGCWTTTS-CCAAGGATGTTTTCATTGATCAAGAACGAAAGTTAGGGGATCGAAGACGATCAGATACCGTCCTAGTCTTAACCATAAACCATGCCGACTAGAGATTGGAGGTCGTTAT-CAATACGACTCCTTCAGCACCTTATGAGAAATCA-AAG-TCTTTGGGTTCCGGGGGGAGTATGGTCGCAAGGCTGAAACTTAAAGGAATTGACGGAAGGGCACCACCAGGAGTGGAGCCTGCGGCTTAATTTGACTCAACACGGGGAAACTTACCAGGTCCAGACATAGTAAGGATTGACAGATTGATAGCTCTTTCTTGATTCTATGGGTGGTGGTGCATGGCCGTTCTTAGTTGGTGGAGTGATTTGTCTGGTTAATTCCGTTAACGAACGAGACCTTAACCTGCTAAATA-GTTACACGTAACC-TCG-GTTACGTGGGCAACTTCTTAGAGGGACTTTGC-GTGTTTAACGCAAGGAAGTTTGAGGCAATAACAGGTCTGTGATGCCCTTAGATGTTCTGGGCTGCACGCGCGCTACACTGATGCGCTCAACGAGTTT-ACGACCTTGCCCGGAAGGGTT-GGGTAATCT-TTTCAAAACGCATCGTGATGGGGATAGATTATTGCAATTATTAATCTTCAACGAGGAATTCCTAGTAAGCGCGAGTCATCAGCTCGTGCTGATTACGTCCCTGCCCTTTGTACACACCGCCCGTCGC-TCCTACCGATTGAGTGATCCGGTGAATAATTCGGACTGCAGC---ATTGTT---CAGTTC--CTGAACGTTG-CAGCGGAAAGTTTAGTG-AACCTTATCACTTAGAGGAAGGAGAAGTCGTAACAAGG-TTTCCGTAGGTGRAMCYGCG-------H---ATTY------------------------------------------------S--C-MC-G-------CA----TMCMA------------------------------MMCCATCA-CT-GT-------G----AATTTA-----TGGCG-T-----------G-A-------G--------------------TCTT--G-------------------G---T-G--------------C--A---G--GG--A-----------------------------CGAGAGTC----GCT--G----T-------------G-C-CTCG------------ACTC----AAG----------GG-C----G---G-C--A------G--G--GC-------------A-G-G---AT--------------------GGG-----T--GTCTTGG------------ACA--C--CGC----------CTTC---C---------T------G----TT-------------------------C-C----T---G-----G-------C--------------G----TC----------------------------GTTGTGTAATCCAAAAATATGTTTTCCCCACGCCTCT-------TCGTGGCCTAT----------------------GTTTCTTCAGGA---GT-----------GGTTGA------------------------------CC---AC------TC-----TGTTACA--------------------------------TTAT-----------------------------AC-----A------ACT-TT-----CAGCGACGGATGTCTCGGCTCGAACAACGATGAAGGGCGCAGCGAAGTGTGATAA-GCATTGTGAATTGCAGAATTCCGTGAACC-AACAGGAACTTGAACGTACACTGCGCTTTCGGGATAT-CCCTGAAAGCATGCCTGCTTC-A--G-------CGTCTA--------------ATTC-C--------ACTAC-T----------GC----------CG----G-----C----GA--------C-----GCAG--T--CC-----A-CCA-----TCGGTG---GGC------------ACGT---C--GTT---------------------TG-TGC-GTTCT-TGTGC------------G---TT-C-G-------------------------GG---C-------GCT-T------C-GT---------------------------GC----------------C---C-C----T--------------------GA--C---------GC----AT-----GCA----------------------------------------------------------------------G----C-----------------------------------------------------------------------------------AC---AGCTT--GGC-C----TC---------T--C-T----------------------------CC--T--------C--A-C---GT----------------G-------C-A---ACT-------------T--ACC---------AG---G-C--------GT---TTTC-----A-------------A--CG-C-----AT---TG-----CT--G-T--------TG---C-------A-G-----C-G--G------------------T----GG-----------T----G-------------------G-----------TGG---------GG--CC----GC---TG----------ATATG-----------------------TAG-----TGC-CT----CCG----------GCA--------------C------------CT--------TC-TC--------AA---------G-A--C-----ATG-----AA-GTTAGGTCAGCAAA-CCCGCTGAATTTAAGCATWTAAGTAAGCGGAGGAAAAGAAACTAAATAGGATTCCCTCAGTAATGGCGAATG-AACAGGGATAAGCTCAGCAT-GGAAATCGGGG-CCT-----CTGGCCTTGAATT-GTAGTCTCGAGAT-GTACTGCCAACG-GAGGCACAGATGTAAGCC-TCTTGGAAAAGA-GCACCAATGAGGGTGAGAGTCCC-GCTTGCCAT-CTGTA----G-TCCCCCGTGTAC-GGTGTGC-ATTCTAAGAGTCACGTTCCTCAGGATTGGAGCGCAAAGTGGGTGGTAAATTTCATCTAAAGCTGAATATCGGTTCGAGAACGA-TAGCAAACAAGTA-CCATGAGGGAAAGGTGAAA-AGGACTTTGAAAAGAGAGTTAAA-AGTGCCTGAAATTGCTGAAAGGGAAGCGAATGGAACCAGCGCGT--C-TTGGCG-----AG-AT-TGTTGCG-CGCTA----ATGCGA----------------------------TTGCCTGCTGCTTC-AGCGCAAGCGGGGCAGTAGGTCT-------TGAGC--AGGCCGTGCGTGGT-GCT-TCTTGCCTTGCGTGTCAACTCCAGTTCACACTTGAGGAAAACCTCAGGGAC-ATGG-TAGCTA-GCCTCCGGGCGAACGAAT-GTGCCTG-GGTGTACTCG-AG-G------GT-GTAC-TG-----------------------------------------------------------------------------------------------------------------------------------------------------------------------------------------------------------------------------------------------------------------------------------------------------------------------CTTGGT---GACG--AAATGG---TTCTCTTCGACCCGTCTTGAAACACGGACCAA-GGAGTCTA-ACATGTGTGCGAGT-TCGCGGGTGGGT-AAACCTGCTTGCGCAATGAA-AGTGACTG-CTGGGA----------------TCTT-TGCACCAGCAACCGACC--AATCAATTGAGAGAGGTTTGAGTATGAGCATATCTGTTAGGACCCGAAAGATGGTGAACTATGCCTGTGAAGGGCAAACTCAGGGGAAACTCTGATGGAGGCTCGTAGCGATACTGACGTGCAAATCGTTCGTCATACATGGGTATAGGGGCGAAAGACTAATCGAACCATCTAGTAGCTGGTTCCCTCCGAAGTTTCCCTCAGGATAGCTGGAG---T-TGAACAGTTTTATCAGGTAAAGCGAATGATTAGAGGAATCGGGGACGCGT-TGTCCTCGACCTATTCTCAAACTTTAAATGGGTAAGATC--CAGTGGTTACTTGGGTGAACT-TCTGGGATAAATGAC--AACTCTAAGTGGGCCA-TTTTTGGTAAGCAGAACTGGCGATGAGGGATGAACCTAACGTTGGGTTAAGGTGCTTAACTGCTC-GCTCATCAGATACCATAAAGGGTGTTGGTTCATTTTAACAGCAGGACGGTGGTCATGGAAGTCGAAATCCGCTAAGGAGTGTGTAACAACTCACCTGCCGAA-TGGACTAGCCCCGAAAATGGATGGCGCTTAAGCGAGTGACCGATACCCAACCATTGTTGCCATC-----------GTG-CTGCATCAATGAGTAGGAGGGCAT-GGGGG-T-TGTGATGAAGCTTTTKGCGTAAGCCKGGG-KRAAMMMBY-----------------------------------------------------------------------------------------------------------------------------------------------------------------------------------------------------------------------------------------------------------------------------------------------------------------------------------------------------------------------------------------------------------------------------------------------------------------------------------------------------------------------------------------------------------------GTKGGGDATA--GGGGTCCTKGTTH-G-ATGTTCGAGCTGRGCAGAAGCTACTTGACGCCT-CTG--GTGGATAGTGGATTCGCGCATGGCGAGAATTGCCGGACAAGGAACGCTTC------------------------GGC-TTTCCCTGTGCAGTGAACAACCAACTCAGAACTGGAGCGGACAAGGGGAATCCGACTGTTTAATTAAAAC-AAAGCATTGCGATGGCCTCAAAAGGTGTTGACGCAATGTGATTTCTGCCCAGTGCTCTGAATGTC-AAAGTGATGAAATTCAATCAAGCGCGGGTAAACGGCGGGAGTAACTATGACTCTCTTAAGGTAGCCAAATGCCTCGTCATCTAATTAGTGACGCGCATGAATGGATTAACGAGATTCCCACTGTCCCTATCTACTATCTAGCGAAACCACAGCCAAGGGAACGGGCTTGGGATAATCAGCGGGGAAAGAAGACCCTGTTGAGCTTGACTCTAGTCCGACTTTGTGAAATGACTTAGGAGGTGTAG-CATAAGTGGGAGCTCCGGCGATCTTGAAATACCACTACTC------------TTAATGTCATTTTACTTATTCCGTTAGACTGAGACTTGCGTC------GCAG--CGAGTTTTGGATCTAAGGTCGTCTTCTTTGATGTTTGATCTGTGCGGAAGACATAGTCAGGTGGGGAGTTTGGCTGGGGCGGCACATCTGTTAAATGATAACGCAGGTGTCCTAAGGTGAGCTCAATGAGAACAGAAATCTCATGTTGACCAAAAGGGGAAAAGCTCGCTTGATTTTGATTTTCAGTACGAATACAAACTGTGAAAACATGGCCTATCGATCCTTTAGGTCTGAGAAATGTTCAGCTAGAGGTGTCAGAAAAGTTACCACAGGGATAACTGGCTTGKGGCAGCCAAGCGTTCATAGCGACKTTKCTTTTTGATCYTYC-------------------------------------------------------------------------------------------------------------------------------------------------------------------------------------------------------------------------------------------------------------------------------------------------------------------------------------------------
Parvodinium_umbonatum_GeoM795                 -----------------------------------------GRKWMAGCCATGCATGTCTCAGTATAAGCTT-CTATACGGCGAAACTGCGAATGGCTCATTAAAACA-GTTACAGTTTATTTGATGGT-CATTCTTTACAT-GGATAACC-GTGGTAATTCTAGAGCTAATACATGCGCC-CAA-ACCCAACTCCGC----GGAAGGGTTG-TGTTTATTAGTTACAGAACCAACCCAGGCTT----GCCTGGT-CTT-GTGGTGATTCATAATAACCGAACGAATCGCA---TGGCATCAGCTGGCGATGAA-TCATTCAAGTTTCTGACCTATCAGCTTTCGACGGTAGGGTATTGGCCTACCGTGGCAATGACGGGTAACGGAGAATTAGGGTTCGATTCCGGAGAGGGAGCCTGAGAAACGGCTACCACATCTAAGGAAGGCAGCAGGCGCGCAAATTACCCAATCCTGACACAGGGAGGTAGTGACAAGAAATAACAATACAGGGCATCCA-TG--TCTTGTAATTGGAATGAGTAGAATTTAAATCCCTTTACGAGTATCGATTGGAGGGCAAGTCTGGTGCCAGCAGCCGCGGTAATTCCAGCTCCAATAGCGTATATTAAAGTTGTTGCGGTTAAAAAGCTCGTAGTTGGATTTCTGCTGAGGACGACCGGTCCG-CCCT---------CTGGGTGAGTATC-TGGTTCGGCCTGGGCATC-TTCTTGGAGAACGTCGCT--GCMCTTGACTGTKTGG-KGCGGTA-TCCAGGACTTTTACTTTGAGGAAA-TTAGAGTG-TTTCAAGSAGGCMCACS-CCTTGAATACMTTAGCATGG-AATAATAAGATAGGACC-YCGGTTCTATTTT-GTTGGTTTCTAGAGCTGAGGTTATGATTAATAGGG-ATAG---TTGGGGGCATTCGTATTTWACTKTYAGARGTGAAATTCTT-GGATTTGTTAAAGACGGACTACTGCGAAAGCATTTG-CCAAGGATGTTTTCATTGATCAAGAACGAAAGTTAGGGGATCGAAGACGATCAGATACCGTCCTAGTCTTAACCATAAACCATGCCGACTAGAGATTGGAGGTCGTTAC-CTATACGACTCCTTCAGCACCTTATGAGAAATCA-AAG-TCTTTGGGTTCCGGGGGGAGTATGGTCSCAAGGCTGAAACTTAAAGGAATTGACGGAAGGGCACCACCAGGAGKGGAGCCTGCGGCTTAATTTGACTCAACACGGGGAAACTTACCAGGTCCAGACATAGTAAGGATTGACAGATTGATAGCTCTTTCTTGATTCTATGGGTGGTGGTGCATGGCCGTTCTTAGTTGGTGGAGTGATTTGTCTGGTTAATTCCGTTAACGAACGAGACCTTAACCTGCTAAATA-GTTACACGTAACC-CCG-GTTACGTGGGCAACTTCTTAGAGGGACTTTGC-GTGTCTAACGCAAGGAAGTTTGAGGCAATAACAGGTCTGTGATGCCCTTAGATGTTCTGGGCTGCACGCGCGCTACACTGATGCGCTCAACGAGTTT-ATGACCTTGCCCGGAAGGGTT-GGGTAATCT-TTTCAAAACGCATCGTGATGGGGATAGATTATTGCAATTATTAATCTTCAACGAGGAATTCCTAGTAAGCGCGAGTCATCAGCTCGTGCTGATTACGTCCCTGCCCTTTGTACACACCGCCCGTCGC-TCCTACCGATTGAGTGATCCGGTGAATAATTCGGACTGCAGC---AGTGTT---CAGTTC--CTGAACGTTG-CAGCGGAAAGTTTAGTG-AACCTTATCACTTAGAGGAAGGAGAAGTCGTAACAAGG-TTTCCKTR-------------------C---ATTC------------------------------------------------G--C-AC-G-------CA----TCCAA---------------------------CAG-C--ATCA-C--GT-------G----AACCATA----TGGTG-T-----------G-A-------G-T-------------C----TC----T-------------------G---G-G--------------T--T---G---G--G---AA--G----GAGAT------TGCAT-CGAT-ACC----CCA--A----C-------------G-C-A--G-------AA---ACTC----AAG----------GT-C----G---G-C--A------G--G--GCC------------T-G-G---AT--------------------GGG-----T--GTCCTTG------------ACG--C--CTC----------CTTC---C-T-------T------G----TC-------------------------C-C----T---G-----G-------C--------------G----TC----------------------------ATCGTACCC---C---------CCGCTACTGTGGAT--------ATCCACA------------------T----CTCTTC--TG---GA---GT-----------GAG----T----------------------AT----TC---GC------TC-----GAC---------------TG---C----------------TGC-----------------------------AC-----A------ACT-TT-----CAGCGACGGATGTCTCGGCTCGAACAACGATGAAGGGCGCAGCGAAGTGTGATAA-GCATTGTGAATTGCAGAATTCCGTGAACC-AACAGGGACTTGAACGTACACTGCGCTTTCGGGATAT-CCCTGAAAGCATGCCTGCTTC-A--G-------TGTCTA--------------CTTA-A--------CCTGC-T----------GC----------CG----G-----T----GA--------C-----GCAG--C--CC-----C-TGA-----C---TG---GGC------------AAGT---C--ATC---------------------TG-AGC-GTGTT-TGTGT------------G---TT-A-G-------------------------GG---T-------GCT-G------CAGT---------------------------GC----------------C---C-C----T--------------------GA--C---------GC----AC-----GCA----------------------------------------------------------------------G----G-----------------------------------------------------------------------------------GC---AGTTT--GGC-T----TC---------T----T----------------------------CC--C--------G--G-C---GC----------------G-------C-A---ACC-------------T--ACC---------AA---G-C--------AT---AGKG-----C-------------A--TG-C-----TA---TC-----CC--G-T--------TG---C-------A-G-----C-C--A------------------C----TG-----------C----G-------------------G-----------AGG---------GA--CCTCTTGT---CG----------TCACA-----------------------TCG-----KGC-CT----CTG----------GCA--------------C------------CC--------TC-TC--------AA---------G-A--C-----ATG-----AA-GTTAGGKCAGCAAA-CCCGCTGAAWTTAAGCATATAAGTAAGCGGAGGAAAAGAAACTAAACAGGATTCCCTCAGTAATGGCGAATG-AACAGGGACAAGCTCAGCAT-GGAAATCGGGGTC-T-----CTGGCCCTGAATT-GTAGTCTCGAGAT-GTACTGCCAACG-GAGGCGCAGATGTAAGCC-TCTTGGAAAAGA-GCACCAATGAGGGTGAGAGTCCC-GCTTGCCAT-CTGTA----G-TCCCCTGTGTAC-GGTGTGC-GTTCTAAGAGTCACGTTCCTCAGGATTGGAGCGCAAAGTGGGTGGTAAATTTCATCTAAAGCTGAATATTGGTTCGAGACCGA-TAGCAAACAAGTA-CCATGAGGGAAAGGTGAAA-AGGACTTTGAAAAGAGAGTTAAA-AGTGCCTGAAATTGCTGAAAGGGAAGCGAATGGAACCAGTGTGT--C-TTGGTG-----AG-AT-TGTCACG-CGCTA----ATGCGA----------------------------TTGCTTGCTGCTTC-AGCGCAAGCGTGGCAGCAGGTCT-------TGAGC--AGGGCGCGCGCGGT-GCT-TCTTGCCTTGCGTGTCAACCCCAGTTCACAGTTGAGGAAAACCTCAAGGAC-CTGG-TAGCTT-GCCCCCGGGTGGGTGAAC-GTTCTTC-GGTGAACTCG-AC-T------GT-GTAC-TG-----------------------------------------------------------------------------------------------------------------------------------------------------------------------------------------------------------------------------------------------------------------------------------------------------------------------CCTGGT---GACT--AAATGG---TTCTCTTCGACCCGTCTTGAAACACGGACCAA-GGAGTCTA-ACATGTGTGCGAGT-TCACGGGCGGGT-AAACCTGCTTGCGCAATGAA-AGTGACTG-CTGGGA----------------TCTT-TGCACCAGCAACCGACC--AATCAATTGAGAGAGGTTTGAGTATGAGCATATCTGTTAGGACCCGAAAGATGGTGAACTATGCCTGTGAAGGGCAAACTCAGGGGAAACTCTGATGGAGGCTCGTAGCGATACTGACGTGCAAATCGTTCGTCATACATGGGTATAGGGGCGAAAGACTAATCGAACCATCTAGTAGCTGGTTCCCTCCGAAGTTTCCCTCAGGATAGCTGGAG---T-TGAACAGTTTTATCAGGTAAAGCGAATGATTAGAGGAATCGGGGACGCGT-TGTCCTCGACCTATTCTCAAACTTTAAATGGGTAAGATC--CAGTGGTTACTTGGGTGAACT-TCTGGGATAAATGAC--AACTCTAAGTGGGCCA-TTTTTGGTAAGCAGAACTGGCGATGAGGGATGAACCTAACGTTGGGTTAAGGTGCTTAACTGCTC-GCTCATCAGATACCATAAAGGGTGTTGGTTCATTTTAACAGCAGGACGGTGGTCATGGAAGTCGAAATCCGCTAAGGAGTGTGTAACAACTCACCTGCCGAA-TGGACTAGCCCCGAAAATGGATGGSGCTTAAGCGAGTGACCGATACCCAACCATTGTTGCAATC-----------GTG-CTGCATCAATGAGTAGGAGGGCAT-GGGGGTT-TGTGATGAAGCTTTTGGCGKGAGCCTGGG-KRAAAMMYCYYYAKK-------------------------------------------------------------------------------------------------------------------------------------------------------------------------------------------------------------------------------------------------------------------------------------------------------------------------------------------------------------------------------------------------------------------------------------------------------------------------------------------------------------------------------------------------------------KGGGDAWR--GGGGTCCTTGTTYAG-ATGTTCGAGCTGAGCAGAAGCTACTTGACGCCT-CTG--GTGGATAGTGGATTCGCGCATGGCGAGAATTGCCGGACAAGGAACGTCTTTC--------------------GGGGC-TTTCCCTGTGCAGTGAACAACCAACTCAGAACTGGAGCGGACAAGGGGAATCCGACTGTTTAATTAAAAC-AAAGCATTGCGATGGCCTCAAAAGGTGTTGACGCAATGTGATTTCTGCCCAGTGCTCTGAATGTC-AAAGTGATGAAATTCAATCAAGCGCGGGTAAACGGCGGGAGTAACTATGACTCTCTTAAGGTAGCCAAATGCCTCGTCATCTAATTAGTGACGCGCATGAATGGATTAACGAGATTCCCACTGTCCCTATCTACTATCTAGCGAAACCACAGCCAAGGGAACGGGCTTGGGATAATCAGCGGGGAAAGAAGACCCTGTTGAGCTTGACTCTAGTCCGACTTTGTGAAATGACTTAGGAGGTGTAG-CATAAGTGGGAGCTCCGGCGATCTTGAAATACCACTACTC------------TTAATGTCATTTTACTTATTCCGTTAGACTGAGACTTGCGTC------ACAG--CGAGTTTTGGAGTTAAGGTCGTCTTCTTTGATGTTTGATCTGTGCGGAAGACATAGTCAGGTGGGGAGTTTGGCTGGGGCGGCACATCTGTTAAATGATAACGCAGGTGTCCTAAGGTGAGCTCAATGAGAACAGAAATCTCATGTTGACCAAAAGGGGAAAAGCTCGCTTGATTTTGATTTTCAGTACGAATACAAACTGTGAAAACATGGCCTATCGATCCTTTAGGTCTGAGAAATGTTCAGCTAGAGGTGTCAGAAAAGTTACCACAGGGATAACTGGCTTGTGGCASCCAAGCGTTCATAGSGACKTTKCTTTTTGATCCTYC-------------------------------------------------------------------------------------------------------------------------------------------------------------------------------------------------------------------------------------------------------------------------------------------------------------------------------------------------
Nottbeckia_ochraceum_GH957                 -----------------------------------------------------------------------------------------------------------------------------------------------------------------------------------------------------------------------------------------------------------------------------------------------------------------------------------------------------------------------------------------------------------------------------------------------------------------------------------------------------------------------------------------------------------------------------------------------------------------------------------------------------------------------GCTCGTAGTTGGATTTCTGCTGAGGATGACCGGTCCG-CCCT---------TTGGGTGAGCATC-TGGCAC-ACCTTGGCATT-CTCTTGGACAATGTAGCT--GCACTTGACTGTGTGG-TGCGGAG-TCCAGGACCGTTACTTTGAGGAAA-TTAGAGTG-TTTCAAGCAGGCGCACG-CCTTGAATACATTAGCATGG-AATGATCAGATAGAACC-TTGGTTCTATTTT-GTTGGTTTCTAGAACTGAGGTGATGATTAATAGGG-GTAG---TTAGGGGCATTCGTATTTAACTGTCAGAGGTGAAATTCTT-GGATTTGTTAAAGACGGACTACTGCGAAAGCATTTG-CCAAGGATGTTTTCATTGATCAAGAACGAAAGTTAGGGGATCGAAGACGATCAGATACCGTCCTAGTCTTAACTATAAACAATGTCAACTAGGGATTGGAGGTTGTTAC-CTCTATGACTCTTTCAGCACCTTATGAGAAATCA-AAG-TCTTTGGGTTCCGGGGGGAGTATGGTCGCAAGGCTGAAACTTAAAGGAATTGACAGAAGGGCACCACCAGAAGTGGAGCCTGCGGCTTAATTTGACTCAACACGGGGAAACTCACCAGGTCCAGACATAGCAAGGATTGACAGATTGAAAGCTCTTTCTTGATTCTATGGGTGGTGGTGCATGGCCGTTCTTAGTTGGTGGAGTGATTTGTCTGGTTAATTCCGTTAACGAACGAGACCTTAACCTGCTCAATA-GTTACATGTAAC-TGCG-GTTATATGGGCAACTTCTTAGAGGGACTTTG-TGTGTCTAACACAAGGAAGTTTGAGGCAATAACAGGTCTGTGATGCCCTTAGATGTTTTGGGCTGCACGCGCGCTACACTGCTGTGCTCAACGAGTTC-ATGGCCTTGCCCGTCAGGGCT-GGGTAATCT-TGCAAAACTACATCGTGATGGGGATAGATTATTGCAATTATTGATCTTCAACGAGGAATTCCTAGTAAGCGCGAGTCAACAACTCGTGCTGATTACGTCCCTGCCCTTTGTACACACCGCCCGTCGC-TCCTACCGATTGAGTGATCCGGTGAATAATTCGGACTGTAGC---GACCTT---CAGTTC--CTGGAGTTTG-TAGCAGGAAGTCTAGTG-AACCTTATCACTTAGAGGAAGGAGAAATCGTAACAAGG-TTTCCGTAGGTGAACCTGCGGA-------------------------------------------------------------------------------------------------------------------------------------------------------------------------------------------------------------------------------------------------------------------------------------------------------------------------------------------------------------------------------------------------------------------------------------------------------------------------------------------------------------------------------------------------------------------------------------------------------------------------------------------------------------------------------------------------------------------------------------------------------------------------------------------------------------------------------------------------------------------------------------------------------------------------------------------------------------------------------------------------------------------------------------------------------------------------------------------------------------------------------------------------------------------------------------------------------------------------------------------------------------------------------------------------------------------------------------------------------------------------------------------------------------------------------------------------------------------------------------------------------------------------------------------------------------------------------------------------------------------------------------------------------------------------------------------------------------------------------------------------------------------------------------------------------------------------------------------------------------------------------------------------------------------------------------------------------------------------------------------------------------------------------------------------------------------------------------------------------------------------------------------------------------------------------------------------------------------------------------------------------------------TGGCGAATG-AACAGGGGAGAGTTCAGAAT-GGAAATCTGGG-CCA-----TCGGCCCTGAGTT-GTAATCCTCAGAT-GTGCATCCAAAG-GTGGCGCAGGGGTAGGTC-TTCTGGAAGAGA-GCATCGTTGAGGGTGACAATCCCGTCATTTCGTCCTGTA----GC-CCGCCTTGCAC-GGTGTAC-TCTCCATGAGTCACGTTCCTTGGGACTGGAGCGCAAATTGGGTGGTAGGTTTCATCCACAGCTGAATATTTGTCTGAGCCCGA-TAGCGAACAAGTA-CCATGAGGGAAAGGTGAAA-AGGACTTTGGAAAGAGAGTTAGA-AGTACCTGAATTTGCTGAAGTGGAAGGGGATGGAAGCAAACACC----TTGGAA-----AG-AT-TGTTGCA-CATTC----TGGAGT----------------------------GAACTTGCAGCGCC-AGCGTGACCAGCCCTGCAAGTGT-------GATGC--CAATCGTGTGTGAT-GTT-ATCTGCTGAGGGCAGCAATGTCAATTCCTGGCCGAGGAGACATACCAGGGC-CTGG-TCATTT--ACCACCGGTAAGCAAACTGCGTTCA-CCTGTACTCG-TT-------------------------------------------------GAG-----------G----------------------------GATTGG-----------------------------------------------------------------------------------------------------------------------------AAAGCGA--------------------------------------GTCT---------------------CTG--TTCATCAGCATGGCCGCCAGT-----------ACATT---GGAC--ACATGA---TTCCATCTGACCCGTCTTGAAACACGGACCAA-GGAGTCTA-ACACATGTGCAAGC-TCGTTGGTGGGG-AAACCTGCTTCCGCAATGAA-AGTGACTG-CTGCGA---------------GAATCTAGCAACAGCAACCGACC--GTCCGAGTGAGGATGGTTTGAGTGTGAGCATGTCTGTTAGGACCCGAAAGATGGTGAACTATGCCTGTGCAGGGTCAGCCCAGGGGAAACTCTGGTGGAGGCTCGTAGCGGTACTGACGTGCAAATCGTTCGTCAAACATGGGTATAGGGGCGAAAGACTAATCGAACCATCTAGTAGCTGGTCCCCTCCGAAGTTTCCCTCAGGATAGCTGGAG---T-TGAGCAGTTGTATCAGGTAAAGCGAATGATTGGAGGAATCGGGGACATCC-CGTCCTCGACCTACTCTCAAACTTTAAATGGGTATGATC--TACTGGTTGCTTGTGTGAACT-TGTGGGATAAATGAC--AACTCCAAGTGGGCCA-CTTTTGGTAAGCAGAACTGGCGATGAGGGATGAACCTAACGTTGAGTTAAGGTGCTGAACTGCTC-GCTCATCAGATACCATAAAGGGTGTTGGTTCATTTGAACAGCAGGACGGTGGTCATGGAAGTCGAAATCCGCTAAGGAGTGTGTAACAACTCACCTGCCGAA-TGGACTAGCCCCAAAAATGGATGGCGCTCAAGCGAGTGACTGATACTCAACCATTG-------------------------------------------------------------------------------------------------------------------------------------------------------------------------------------------------------------------------------------------------------------------------------------------------------------------------------------------------------------------------------------------------------------------------------------------------------------------------------------------------------------------------------------------------------------------------------------------------------------------------------------------------------------------------------------------------------------------------------------------------------------------------------------------------------------------------------------------------------------------------------------------------------------------------------------------------------------------------------------------------------------------------------------------------------------------------------------------------------------------------------------------------------------------------------------------------------------------------------------------------------------------------------------------------------------------------------------------------------------------------------------------------------------------------------------------------------------------------------------------------------------------------------------------------------------------------------------------------------------------------------------------------------------------------------------------------------------------------------------------------------------------------------------------------------------------------------------------------------------------------------------------------------------------------------------------------------------------------------------------------------------------
Gloeodinium_montanum_CCAC0066                 ---------------------------------------------------------------------CTT-CTATACGGCAAAACTGCGAATGGCTCATTAAAACA-GTTATAGTTCATTTGATGGT-CAATCCCTACAT-GGATAAC-TGTGGTAATTCTAGAGCTAATACATGCGCC-CAA-ACCCAACTCCGT----GGAAGGGTTG-TGTTTATTAGTTACAGAACCAACCCAGGCTCT---GCCTGGT-CTT-TTGGTGATTCATAATAACCGAACGAATCGCA---TGGCATCAGCTGGCGATGGA-TCATTCAAGTTTCTGACCTATCAGCTTCCGACGGTAGGGTATTGGCCTACCGTGGCAATGACGGGTAACGGAGAATTAGGGTTCGATTCCGGAGAGGGAGCCTGAGAAACGGCTACCACATCTAAGGAAGGCAGCAGGCGCGCAAATTACCCAATCCTGACACAGGGAGGTAGTGACAAGAAATAACAATACAGGGCATCCA-TG--TCTTGTAATTGGAATGAGTAGCATTTAAATCCCTTTACGAGTATCGATTGGAGGGCAAGTCTGGTGCCAGCAGCCGCGGTAATTCCAGCTCCAATAGCGTATATTAAAGTTGTTGCGGTTAAAAAGCTCGTAGTTGGATTTCTGCCGAGGGTGACCGGTCCG-CCCT---------CTGGGTGAGTATC-TGGCTCGGCCTGGGCATC-TTCTTGGGGAACGTAGCT--GCACTTGACTGTGTGG-TGCGGTA-TCCAGGACTTTTACTTTGAGGAAA-TTAGAGTG-TTTCAAGCAGGCACACG-CCTTGAATACATTAGCATGG-AATAATCAGGTAGGACC-TCGGTTCTATTTT-GTTGGTTTCTAGAGCTGAGGTAATGATTAATAGGG-ATAG---TTGGGGGCATTCGTATTTAACTGTCAGAGGTGAAATTCTT-GGATTTGTTAAAGACGGACTACTGCGAAAGCATTTG-CCAAGGATGTTTTCATTGATCAAGAACGAAAGTTAGGGGATCGAAGACGATCAGATACCGTCCTAGTCTTAACCATAAACCATGCCAACTAGAGATTGGAGGTTGTTAT-CTATACGACTCCTTCAGCACCTTATGAGAAATCA-AAG-TCTTTGGGTTCCGGGGGGAGTATGGTCGCAAGGCTGAAACTTAAAGGAATTGACGGAAGGGCACCACCAGGAGTGGAGCCTGCGGCTTAATTTGACTCAACACGGGAAAACTTACCAGGTCCAGACATAGTAAGGATTGACAGATTGATAGCTCTTTCTTGATTCTATGGGTGGTGGTGCATGGCCGTTCTTAGTTGGTGGAGTGATTTGTCTGGTTAATTCCGTTAACGAACGAGACCTTAACCTGCTAAATA-GTTACACGTAACC-TCG-GTTACGCGGGCAACTTCTTAGAGGGACTTTGC-GTGTCTAACGCAAGGAAGTTTGAGGCAATAACAGGTCTGTGATGCCCTTAGATGTTCTGGGCTGCACGCGCGCTACACTGATGCGCTCAACGAGTTT-ACGACCTTGCCCGGAAGGGTT-GGGCAATCT-TCTGAAAACACATCGTGATGGGGATAGATTATTGCAATTATTAATCTTCAACGAGGAATTCCTAGTAAGCGCGAGTCATCAGCTCGTGCTGATTACGTCCCTGCCCTTTGTACACACCGCCCGTCGC-TCCTACCGATTGAGTGATCCGGTGAATAA-----ACTGCAGC---GGTGTT---CAGTTC--CTGAACGTTG-CAGCGGGAAGTTTAGTG-AACCTTATCACTTAGAGGAAGGAGAAGT-------------------------------------------------------------------------------------------------------------------------------------------------------------------------------------------------------------------------------------------------------------------------------------------------------------------------------------------------------------------------------------------------------------------------------------------------------------------------------------------------------------------------------------------------------------------------------------------------------------------------------------------------------------------------------------------------------------------------------------------------------------------------------------------------------------------------------------------------------------------------------------------------------------------------------------------------------------------------------------------------------------------------------------------------------------------------------------------------------------------------------------------------------------------------------------------------------------------------------------------------------------------------------------------------------------------------------------------------------------------------------------------------------------------------------------------------------------------------------------------------------------------------------------------------------------------------------------------------------------------------------------------------------------------------------------------------------------------------------------------------------------------------------------------------------------------------------------------------------------------------------------------------------------------------------------------------------------------------------------------------------------------------------------------------------------------------------------------------------------------------------------------------------------------------------------------------------------------------------------------------------------------------------------------------TAATGGCGAATG-AACAGGGATGAGCTCAGCAT-GGAAATTGGGG-CCT-----GTGGCCTTGAATT-GTAGTCTCGAGAT-GTACAGCCAACG-GAGGCGCAGGTGTAAGCC-TTTTGGAAAAGA-GCATCAACGAGGGTGAGAATCCC-GTTTGTCAT-CTGCA----GC-CCCCCGTGCAC-GGTGTAC-CTTCTAAGAGTCACGTTCCTCGGGATTGGAGCGCAAAGTGGGTGGTAAATTTCATCTTAAGCTAAATATATGTTCGAGACCGA-TAGCAAACAAGTA-CCATGAGGGAAAGGTGAAA-AGGACTTTGAAAAGAGAGTTAAA-AGTGCCTGAAATTGCTGAAAGGGAAGCGGATGGAACCAGTGCGC----TTAGCA-----AG-AT-TGTTGCG-CGCCA----ATGTGA----------------------------TTGCTCGCTGCTTC-AGTGCAAGCGHTGCGGCAAGTTW-------TGAGC--AGGACGCGCGCAGT-GCT-TCTTGCTTTTCGTGTCAACGTCAGTTCATGATCGAGGAAAACTCCAGGGAT-ATGG-TAGCTT-ACCTCCAGGTGGGTGAAC-GTGCCTG-GCTGAACTCA-TT-C------GT-GTAC-TG-------------------------------ATA----ACC----GCGTGT-----------------------CAAGGC-------------------------------------------AGG--------------------------------------------------TCACCCTGCTGGTCA------------------GGG------------------------------C-------GTCG----CA---------------TTG--A-CA-------------CAAT----------GACGAT---GACT--AAATGG---TTTCATTCGGCCCGTCTTGAAACACGGACCAA-GGAGTCTA-ACATATGTGCAAGT-CCACGGGTGGAT-AAACCTGCTTGCGCAATGAA-AGTGACTG-CTGGGA----------------TCTC-TGCACCAGCAACCGACC--AATCAATTGAGAGAGGTTTGAGTATGAGCATATCTGTTAGGACCCGAAAGATGGTGAACTATGCTTGTGAAGGGCAAACTCAGGGGAAACTCTGATGGAGGCTCGTAGCGATACTGACGTGCAAATCGTTCGTCATACATGGGTATAGGGGCGAAAGACTAATCGAACCATCTAGTAGCTGGTTCCCTCCGAAGTTTCCCTCAGGATAGCTGGAG---T-TGAACAGTTTTATCAGGTAAAGCGAATGATTAGAGGAATCGGGGGCGCGT-TGTCCTCGACCTATTCTCAAACTTTAAATGGGTAAGATC--CAGTGGTTACTTGGGTGAACT-TTTGGGATAAATGAC--AACTCTAAGTGGGCCA-TTTTTGGTAAGCAGAACTGGCGATGAGGGATGAACCTAACGTTGGGCTAAGGTGCTTAACTGCTC-GCTCATCAGATACCATAAAGGGTGTTGGTCCATTTTAACAGCAGGACGGTGGTCATGGAAGTCGAAATCCGCTAAGGAGTGTGTAACAACTCACCTGCCGAA-TGGACTAGCCCCGAAAATGGATGGCGCTCAAGCGGGTGATCGATACCCAACCATTGGTGCAA-------------------------------------------------------------------------------------------------------------------------------------------------------------------------------------------------------------------------------------------------------------------------------------------------------------------------------------------------------------------------------------------------------------------------------------------------------------------------------------------------------------------------------------------------------------------------------------------------------------------------------------------------------------------------------------------------------------------------------------------------------------------------------------------------------------------------------------------------------------------------------------------------------------------------------------------------------------------------------------------------------------------------------------------------------------------------------------------------------------------------------------------------------------------------------------------------------------------------------------------------------------------------------------------------------------------------------------------------------------------------------------------------------------------------------------------------------------------------------------------------------------------------------------------------------------------------------------------------------------------------------------------------------------------------------------------------------------------------------------------------------------------------------------------------------------------------------------------------------------------------------------------------------------------------------------------------------------------------------------------------------------
Heterocapsa_steinii_UTKG7                   --------------GCCA-GTAGTCATATGCTTGTCTCAAAGATTAAGCCATGCATGTCTCAGTATAAGCTT-TTATACGGCGAAACTGCGAATGGCTCATTAAAACA-GTTATAGTTTATTTGATGGT-CATTC-TTACAT-GGATAACC-GTGGTAATTCTAGAGCTAATACATGCGCC-AAA-ACCCGACTTCTT----GGAAGGGTTG-TGTTTATTAGTTACAAAACCAACCCAGGCTCC---GCCTGGT-CTT-CTGGTGATTCATAATAACCGAACGAATCGCA---TGGCATCCGCTGGCGATGAA-TCATTCAAGTTTCTGACCTATCAGCTTCCGACGGTAGGGTATTGGCCTACCGTGGCAATGACGGGTAACGGAGAATTAGGGTTCGATTCCGGAGAGGGAGCCTGAGAAACGGCTACCACATCTAAGGAAGGCAGCAGGCGCGCAAATTACCCAATCCTGACACAGGGAGGTAGTGACAAGAAATAACAATACAGGGCATCCA-TG--TCTTGTAATTGGAATGAGTAGAATTTAAATCCCTTTACGAGTATCGATTGGAGGGCAAGTCTGGTGCCAGCAGCCGCGGTAATTCCAGCTCCAATAGCGTATATTAAAGTTGTTGCGGTTAAAAAGCTCGTAGTTGGATTTCTGCCGAGGACGACCGGTCCG-CCCT---------CTGGGTGAGTATC-TGGCTCGGCCTGGGCATC-TTCTTGGAGAACGTAACT--GCACTTGACTGTGTGG-TGCGGTA-TTCAGGACTTTTACTTTGAGGAAA-TTAGAGTG-TTTCAAGCAGGCACACG-CCTTGAATACATTAGCATGG-AATAATAAGATAGGACC-TCGGTTCTATTTT-GTTGGTTTCTAGATCTGAGGTAATGGTTAATAGGG-ATAG---TTGGGGGCATTCGTATTTAACTGTCAGAGGTGAAATTCTT-GGATTTGTTAAAGACGGACTACTGCGAAAGCATTTG-CCAAGGATGTTTTCATTGATCAAGAACGAAAGTTAGGGGATCGAAGACGATCAGATACCGTCCTAGTCTTAACCATAAACCATGCCGACTAGAGATTGGAGGTCGTTAT-CATTACGACTCCTTCAGCACCTTATGAGAAATCA-AAG-TCTTTGGGTTCCGGGGGGAGTATGGTCGCAAGGCTGAAACTTAAAGGAATTGACGGAAGGGCACCACCAGGAGTGGAGCCTGCGGCTTAATTTGACTCAACACGGGGAAACTTACCAGGTCCAGACATAGTAAGGATTGACAGATTGATAGCTCTTTCTTGATTCTATGGGTGGTGGTGCATGGCCGTTCTTAGTTGGTGGAGTGATTTGTCTGGTTAATTCCGTTAACGAACGAGACCTTAACCTGCTAAATA-GTAACACGTAACC-TCG-GTTACGTGGGCTACTTCTTAGAGGGACTTTGC-GTGTCTAACGCAAGGAAGTTTGAGGCAATAACAGGTCTGTGATGCCCTTAGATGTTCTGGGCTGCACGCGCGCTACACTGATGCGCTCAACGAGTTT-ATGACCTTGCCCGGAAGGGTT-GGGTAATCT-TCTTAAAACGCATCGTGATGGGGATAGATTATTGCAATTATTAATCTTCAACGAGGAATTCCTAGTAAGCGCGAGTCATCAGCTCGTGCTGATTACGTCCCTGCCCTTTGTACACACCGCCCGTCGC-TCCTACCGATTGAGTGATCCGGTGAATAATTCGGACTGCAGC---AGTGTT---CGG-TC--ACGAACGTTG-CAGCGGAAAGTTTAGTG-AACCTTATCACTTAGAGGAAGGAGAAGTCGTAACAAGG-TTTCCGTAGGTGAAC------------C---ATTC------------------------------------------------G--C-AC-G-------CA----TCCAA--------------------------ACTG-C--ATCA-CC-GT-------G----AAC-CAA----TTGTG-T-----------G-A-------G-T-------------T----TG----T-------------------G---G-G--------------T--G---G---G--G---GC--A----GAGAT------CGTAT-CGAA-ACC----CCC--A----T-------------G-C-A--G-------GA---ACTC----GAG----------GG-C----G---G-C--G------G--G--CC-------------A-G-G---GA--------------------GGG-----C--GTCTTTGAGCGCACTT---GTG--CGACTCTCTGGCGTGGCTCC---C---------T------G----CG-------------------------C-T----C---G-----T-------C--------------G----CC----------------------------GCTGCTTAC---C---------TGTCT-CAGGATCTTGT-----TCCTACA------------------T----TTGTTC--CC---AA---GT-----------GGG----C----------------------TT----CC---AC------TT-----TATT--------------TT---A----------------CTT-----------------------------AC-----A------ACT-TT-----CAGCGACGGATGTCTCGGCTCGAACAACGATGAAGGGCGCAGCGAAGTGTGATAA-GCATTGTGAATTGCAGAATTCCGTGAACC-AATAGGGATTTGAACGTACACTGCGCTTTCGGGATAT-CCCTGAAAGCGTGCCTGCTTC-A--G-------TGTCTA--------------CTCC-A--------TCTAA-T----------GC----------CA----G-----C----CT--------C-----TAAA--T--CC-----T-CCT-----TGCGAG---GGT------------TGGT---G--GCC---------------------TG-CGC-GTGTC-TGTGT------------G---TT-A-G-------------------------GG---C-------GTG-G------GTTT----------------------CCC--AC----------------C---C-C----T--------------------GA--C---------GC----AT-----TCA----------------------------------------------------------------------A----T-----------------------------------------------------------------------------------GC---A-TGG--GGA-G----T----------C--T-T----------------------------CA--C--------A--T-C---GC----------------A-------C-A---ACT-------------T--GCA---------AA---G-C--------AT---CTTT-----G-------------G--TG-C-----CT----T-----CT--G-T--------TG---C-------C-G-----T-G--A------------------A----TG-----------T----G-------------------G-----------AGA---------GA--AC----CC---TT--------CCTTCCA-----------------------TAG-----TCA-CT----TGT----------GAC--------------T------------TC--------TT-CC--------AA---------G-A--C-----ATG-----AA-GTTAGGTCAGCAAA-CCCGCTGAATTTAAGCATATAAGTAAGCGGAGGATAAGAAACTAARTAGGATTCCCTCAGTAATGGCGAATG-AACAGGGATAAGCTCAGCAT-GGAAATCGGTGTC-T-----CTGGCATTGAATT-GTAGTCTCGAGTT-GTACTGCCAACG-GAGGCGCAGATGTAAGCC-TCTTGGAAAAGA-GCATCAACGAGGGTGAGAGTCCC-GTTTGTCAT-CTGCA----G-TCCCCCGTGCAC-GGTGTAC-TTCTAAAGAGTCACGTTCCTCGGAAATGGAGCGCAAAGTGGGTGGTAAATTTCATCTAAAGCTAAATATAGGTTCGAGACCGA-TAGCAAACAAGTA-CCATGAGGGAAAGGTGAAA-AGGACTTTGAAARGAGAGTTAAA-AGTGCCTGAAATTGCTGAAAGGGAAGCGAATGGAACCAGTGCTT--C-TTGGCA-----AG-AT-TGGTGCG-TGCTA----ATGTGA----------------------------TTGCCTGCTGCTTC-AGCGCAAGCGTGGTAGTGGGTTT-------TGATC--AGGACGTGCGTGTT-GTT-TCTTGCCTTGTGTGTCAACGTCAGTTCTCGATCGAGGAAAACGCCAGGGAC-ATGG-TAGCTC-GTCTTCGGGTGAGTGAAT-GTGCTTG-GTTGAACTCA-TT-T------GT-GAAC-TG-----G-TTC-----TTG-C-----------GTG----TCT----G---GT----------TG-----------CAGTGC-------------A--TT-------GTGTCT---TCACA----CCC-------------CTGGG--GTG-GGTTTCGATCTTCCG-----------C----A-GGTGGGGT------------------GGG----CGAC-----CGG------T-G-----C-------ATCT----CC---------------CTG--A-CA-------------CATC----------GACGCT---GACT--AAATGG---TTCTATTCGACCCGTCTTGAAACACGGACCAA-GGA--------------------------------------------------------------------------------------------------------------------------------------------------------------------------------------------------------------------------------------------------------------------------------------------------------------------------------------------------------------------------------------------------------------------------------------------------------------------------------------------------------------------------------------------------------------------------------------------------------------------------------------------------------------------------------------------------------------------------------------------------------------------------------------------------------------------------------------------------------------------------------------------------------------------------------------------------------------------------------------------------------------------------------------------------------------------------------------------------------------------------------------------------------------------------------------------------------------------------------------------------------------------------------------------------------------------------------------------------------------------------------------------------------------------------------------------------------------------------------------------------------------------------------------------------------------------------------------------------------------------------------------------------------------------------------------------------------------------------------------------------------------------------------------------------------------------------------------------------------------------------------------------------------------------------------------------------------------------------------------------------------------------------------------------------------------------------------------------------------------------------------------------------------------------------------------------------------------------------------------------------------------------------------------------------------------------------------------------------------------------------------------------------------------------------------------------------------------------------------------------------------------------------------------------------------------------------------------------------------------------------------------------------------------------------------------------------------------------------------------------------
Heterocapsa_pseudotriquetra_GeoB222           ----------------------------------------------------------------------------------------------------------------------------------------------------------------------------------------------------------------------------------------------------------------------------------------------------------------------------------------------------------------------------------------------------------------------------------------------------------------------------------------------------------------------------------------------------------------------------------------------------------------------------------------------------------------------------------------------------------------------------------------------------------------------------------------------------------------------------------------------------------------------------------------------------------------------------------------------------------------------------------------------------------------------------------------------------------------------------------------------------------------------------------------------------------------------------------------------------------------------------------------------------------------------------------------------------------------------------------------------------------------------------------------------------------------------------------------------------------------------------------------------------------------------------------------------------------------------------------------------------------------------------------------------------------------------------------------------------------------------------------------------------------------------------------------------------------------------------------------------------------------------------------------------------------------------TTCCGTAGGTGAACCTGAGGAAGGATC---ATTC------------------------------------------------G--C-AC-G-------CA----TCCAA--------------------------ACTG-C--ATCA-CC-GT-------G----AAC-CAA----TTGTG-T-----------G-A-------G-T-------------T----TG----T-------------------G---G-G--------------T--G---G---G--G---GC--A----GAGAT------CGTAT-CGAA-ACC----CCC--A----T-------------G-C-A--G-------GA---ACTC----GAG----------GG-C----G---G-C--G------G--G--CC-------------A-G-G---GG--------------------GGG-----C--GTCTTTGAGCACACTT---GTG--TGACTCTCTG-CGTGGCCTC---C---------T------G----AG-------------------------C-T----C---G-----T-------C--------------G----CC----------------------------GCTGCT-CC-------------TGTTT-CAGGATCTTGT-----CTTTACG------------------T----TTGTTC--CC---AA---GT-----------GGA----T----------------------TT----CC---AC------TT-----CATT--------------CT--------------------CTT-----------------------------AC-----A------ACT-TT-----CAGCGACGGATGTCTCGGCTCGAACAACGATGAAGGGCGCAGCGAAGTGTGATAA-GCAWTGTGAATTGCAGAATTCCGTGAACC-AATAGGGATTTGAACGTACACTGCGCTTTCGGGATAT-CCCTGAAAGCATGCCTGCTTC-A--G-------TGTCTA--------------CTCC-A--------TCTAA-T----------GC----------CA----G-----C----TT--------C-----CAAA--T--CC-----T-CTA-----TTCGGG---GGT------------TGGT---G--GCT---------------------TG-AGC-GTATC-TGCGT------------G---TT-A-A-------------------------GG-----------GT-----------TT----------------------CTT--GC----------------C---C-C----T--------------------GA--C---------GC----GT-----CTA----------------------------------------------------------------------A----T-----------------------------------------------------------------------------------GC---A-TGG--GGA-G----T----------C--T-T----------------------------CG--C--------A--T-C---GC----------------G-------C-A---ACT-------------T--GCA---------AA---G-C--------AT---CTCT-----G-------------G--TG-C-----CT----T-----CT--G-T--------TG---C-------G-T-----G-A--C------------------C----TG-----------T----G-------------------G-----------AGA---------GA--AC----CC---TT--------CCCGTC------------------------CGG-----TCC-AC----CGG----------GAC--------------C------------TC--------TT-CC--------AA---------G-A--C-----ATG-----AA-GTTAGGTCAGCAAA-CCCGCTGAATTTAAGCATATAAGTAAGCGGAGGATAAGAAACTAAATAGGATTCCCTCAGTAATGGCGAATG-AACAGGGATAAGCTCAGCAT-GGAAATCGGTGTC-T-----CTGGCATTGAATT-GTAGTCTCGAGAT-GTACTGCCAACG-GAGGCGCAGATGTAAGCC-TCTTGGAAAAGA-GCATCAACGAGGGTGAGAGTCCC-GTTTGTCAT-CTGCA----G-TCCCCCGTGCAC-GGCGTTC-TTCTCAAGAGTCACGTTCCTCGGAAATGGAGCGCAAAGTGGGTGGTAAATTTCATCTAAAGCTAAATATAGGTTCGAGACCGA-TAGCAAACAAGTA-CCATGAGGGAAAGGTGAAA-AGGACTTTGAAAAGAGAGTTAAA-AGTGCCTGAAATTGCTGAAAGGGAAGCGAATGGAACCAGTGTTT--C-TTGGCA-----AG-AT-TGGTGCG-TGCTA----ATGGGA----------------------------TTGCCTGCTGCTTC-AGCGCAAGCGTGGTAGTGGGTTT-------TGATC--AGGACGTGCGTGTT-GTT-TCTTGCCTTGTCTGTCAACGTCAGTTCTCAATCGAGGAAAACGCCAGGGAC-ATGG-TAGCCT-GTCTCCGGGTGGGTGAAT-GTGCTTG-GTTGAACTCA-TT-T------GT-GAAC-TG-----G-TTC-----TTG-C-----------GTG----TCT----G---GT----------TG-----------CAGTGT-------------G--CT-------GAGTCC---TCACA----CCC-------------TCACG--GGT-GGTTTCGGCCT-CTG-----------T----G-GGTGGAGT------------------GAG----TGAC-----CGG------T-A-----T-------ATCT----CC---------------CTG--A-CA-------------CAAC----------GACGCT---GACT--AAATGG---TTCTATTCGACCCGTCTTGAAACAC----------------------------------------------------------------------------------------------------------------------------------------------------------------------------------------------------------------------------------------------------------------------------------------------------------------------------------------------------------------------------------------------------------------------------------------------------------------------------------------------------------------------------------------------------------------------------------------------------------------------------------------------------------------------------------------------------------------------------------------------------------------------------------------------------------------------------------------------------------------------------------------------------------------------------------------------------------------------------------------------------------------------------------------------------------------------------------------------------------------------------------------------------------------------------------------------------------------------------------------------------------------------------------------------------------------------------------------------------------------------------------------------------------------------------------------------RCTGAGMAGAAGCTACTTGACGCCT-CCG--GTGGATAGTGGATTCGCGCATGGCGAKAATTGCCGGACAAGGAACGCCTTC----------------------GGKY-TYTCYCTGTGCAGTGAACAACCAACTCAGAACTGGAGCGGACAAGGGGAATCCGACTGTTTAATTAAAAC-AAAGCATTGCGATGGCCTCAACAGGTGTTGACGCAATGTGATTTCTGCCCAGTGCTCTGAATGTC-AAAGTGATGAAATTCAAACAAGCGCGGGTAAACGGCGGGAGTAACTATGACTCTCTTAAGGTAGCCAAATGCCTCGTCATCTAATTAGTGACGCGCATGAATGGATTAACGAGATTCCCACTGTCCCTATCTACTATCTAGCGAAACCACAGCCAAGGGAACGGGCTTGGGATAATCAGCGGGGAAAGAAGACCCTGTTGAGCTTGACTCTAGTCCGACTTTGAGAAATGACTTAGGAGGTGTAG-CATAAGTGGGAGCTCCGGCGATCTTGAAATACCACTACTC------------TTAATGTCATTTTTCTTATTCCGTTAGACTGAGACWTGCGTC------ACAG--CGAGTTTTGGATCTAAGGTCGTCTTCTTGGATGGTTGATCTGTGCGGAAGACATAGTCAGGTGGGGAGTTTGGCTGGGGCGGCACATCTGTTAAATGATAACGCAGGTGTCCTAAGGTGAGCTCAATGAGAACAGAAATCTCATGTGGACCAAAAGGGGAAAAGCTCGCTTGATTTTGATTTTCAGTACGAATACAAACTGTGAAAACATGGCCTATCGATCCTTTAGGTCTGAGAAATGTTCAGCTAGAGGTGTCAGAAAAGTTACCACAGGGATAACTGGCTTGTGGCAGCCAAGSGKYCMWWGSG---------------------------------------------------------------------------------------------------------------------------------------------------------------------------------------------------------------------------------------------------------------------------------------------------------------------------------------------------------------------
Heterocapsa_arctica_NCMA445                   ---------------------------------------------------------------------------------------TGCGAATGGCTCATTAAAACA-GTTATAGTTTATTTGATGGT-CATTC-TTACAT-GGATAACC-GTGGTAATTCTAGAGCTAATACATGCGCC-CAA-ACCCGACTTCTT----GGAAGGGTTG-TGTTTATTAGTTACAAAACCAACCCAGGCTCC---GCCTGGT-CTT-GTGGTGATTCATAATAACCGAACGAATCGCA---TGGCATCAGCTGGCGATGAA-TCATTCAAGTTTCTGACCTATCAGCTTCCGACGGTAGGGTATTGGCCTACCGTGGCAATGACGGGTAACGGAGAATTAGGGTTCGATTCCGGAGAGGGAGCCTGAGAAACGGCTACCACATCTAAGGAAGGCAGCAGGCGCGCAAATTACCCAATCCTGACACAGGGAGGTAGTGACAAGAAATAACAATACAGGGCATCCA-TG--TCTTGTAATTGGAATGAGTAGAATTTAAAACCCTTTACGAGTATCGATTGGAGGGCAAGTCTGGTGCCAGCAGCCGCGGTAATTCCAGCTCCAATAGCGTATATTAAAGTTGTTGCGGTTAAAAAGCTCGTAGTTGGATTTCTGCCGAGGACGACCGGTCCG-CCCT---------CTGGGTGAGTATC-TGGCTCGGCCTGGGCATC-TTCTTGGAGAACGTATCT--GCACTTGACTGTGTGG-TGCGGTA-TTCAGGACTTTTACTTTGAGGAAA-TTAGAGTG-TTTCAAGCAGGCATACG-CCTTGAATACATTAGCATGG-AATAATAAGATAGGACC-TCGGTTCTATTTT-GTTGGTTTCTAGATCTGAGGTAATGGTTAATAGGG-ATAG---TTGGGGGCATTCGTATTTAACTGTCAGAGGTGAAATTCTT-GGATTTGTTAAAGACGGACTACTGCGAAAGCATTTG-CCAAGGATGTTTTCATTGATCAAGAACGAAAGTTAGGGGATCGAAGACGATCAGATACCGTCCTAGTCTTAACCATAAACCATGCCGACTAGAGATTGGAGGTCGTTAT-CCATACGACTCCTTCAGCACCTTATGAGAAATCA-AAG-TCTTTGGGTTCCGGGGGGAGTATGGTCGCAAGGCTGAAACTTAAAGGAATTGACGGAAGGGCACCACCAGGAGTGGAGCCTGCGGCTTAATTTGACTCAACACGGGGAAACTTACCAGGTCCAGACATAGTAAGGATTGACAGATTGATAGCTCTTTCTTGATTCTATGGGTGGTGGTGCATGGCCGTTCTTAGTTGGTGGAGTGATTTGTCTGGTTAATTCCGTTAACGAACGAGACCTTAACCTGCTAAATA-GTTACACGTAAC-TTCG-GTTACGTGGGCAACTTCTTAGAGGGACTTTG-TGTGTTTAACGCAAGGAAGTTTGAGGCAATAACAGGTCTGTGATGCCCTTAGATGTTCTGGGCTGCACGCGCGCTACACTGATGCGCTCAACGAGTTT-ACGACCTTGCCCGGAAGGGTT-GGGTAATCT-TCTTAAAACGCATCGTGATGGGGATAGATTATTGCAATTATTAATCTTCAACGAGGAATTCCTAGTAAGCGCGAGTCATCAGCTCGTGCTGATTACGTCCCTGCCCTTTGTACACACCGCCCGTCGC-TCCTACCGATTGAGTGTTCCGGTGAATAATTCGGACTGCAGC---AGTGTT---CGGCAA--C-GAGTATTG-CAGCGGAAAG--------------------------------------------------------------------------C---ATTC------------------------------------------------G--C-AC-G-------CA----TCCAA---------------------------CAG-C--ATCA-CC-GT-------G----AAT--AAT---TCGCG-T-----------G-A-------G-T-------------T----TG----T-------------------G---G-G--------------T--G---G---A--G---GT--G----GAGAT------CGTAT-CGAA-CCC----TCC--A----T-------------G-C-A--G-------AA---ACTC----GAG----------GG-C----G---G-C--G------G--G--GC-------------A-G-G---AA--------------------GGG-----A--GTCTTTGAGCATACTTCTGGTG--TGACTCTCTGTCTCGGCTTC---C---------T------G----TC-------------------------T-T----C---G-----T-------C--------------G----TC----------------------------ATTCTTTCC-------------TGCAT-CAGGATCTTGC-----TCCTATG------------------T----TCTTTC--TT---AA---GT-----------GGA----T----------------------TT----CC---AC------TT-----TATC--------------TT---C----------------ATT-----------------------------AC-----A------ACT-TT-----CAGCGACGGATGTCTCGGCTCGAACAACGATGAAGGGCGCAGCGAAGTGTGATAA-GCATTGTGAATTGCAGAATTCCGTGAACC-AATAGGGATTTGAACGTACACTACGCTTTCGGGATAT-CCCTGAAAGCATGCCTGCTTC-A--G-------TGTCTA--------------CTCC-A--------TCTAA-T----------GC----------CA----G-----T----GG--------T-----CTAA--T--CC-----T-CCT-----TGTGTG---GGT------------TGGC---T--GCT---------------------TG-TGC-GTCTC-TGTGT------------G---TT-A-G-------------------------GG---T-------GCA-C------CTTG----------------------TGT--GC----------------C---C-C----T--------------------GA--C---------AC----AT-----CCA----------------------------------------------------------------------A----T-----------------------------------------------------------------------------------TC---A-TGG--GGA-C----TT---------G--A-T----------------------------CA--C-C------A--T-T---GC----------------A-------C-A---ACT-------------TTGCTA---------AA---S-C--------GT---CTCT-----G-------------A--TG-C-----CT---CT-----TT--G-T--------TG---C-------T-G-----C-T--C------------------T----TG-----------T----A-------------------A-----------TCT---------CT--AT----CC---CCT-----TCCCCTCTC-----------------------TGG-----TCC-TT----GTG----------ACC--------------T------------CC--------TT-CC--------AA---------G-A--C-----ATG-----AAGGTTAGGTCAGCAAACCCCGCTGAA-------------------------------------TAGGATTCCCTCAGTAAGGGCGACTG-AACAGGGATAAGCTCAGCAT-GGAAATCGGGG-CCC-----TGGGCCTTGAATT-GTAGTCTCGAGTT-GTACTGCCAACG-GAGGCGCAGATGTAAGCC-TCTTGGAAAAGA-GCATCAACGAGGGTGAGAGTCCC-GTTTGTCAT-CTGCA----G-TCCCCCGTGCAC-GGTGTAC-TTCTAAAGAGTCACGTTCCTCGGGATTGGAGCGCAAAGTGGGTGGTAAATTTCATCTAAAGCTAAATATAGGTTCGAGACCGA-TAGCAAACAAGTA-CCATGAGGGAAAGGTGAAA-AGGACTTTGAAAAGAGAGTTAAA-AGTGCCTGAAATTGCTGAAAGGGAAGCGAATGGAACCAGTGCTT--C-TTGGCA-----AG-AT-TGGTGCG-TGCTA----ATGTGA----------------------------TTGGCTGCTGCTTC-AGCGCAAGCGTGGCAGTGGTTTT-------TGATC--AGGATGTGCGTGTT-GTT-TCTTGCCTTGTGTGTCAACGTCAGTTCTCAATCGAGGAAAACGCCAGGGAC-ATGG-TAGCTC-GCTCTCGGGTGATCGAAT-GTGCTTG-GTCGAACTCA-TT-T------GT-GAAC-TG-----G-TTC-----TTG-C-----------GTG----TCT----G---GT----------TG-----------CAGTGT-------------C--CT-------CTGTTC---CTTCC----TTC----TGT------CTGTA--GAGTGGTCTTCCTCT-CTG-----------C----A-GCTGAAGT------------------GGG----CAAC-----TGG------G-A-----C-------ATCT----CC---------------CTT--A-CA-------------CAAC----------GACGAT---GACT--AAATGG---TTCTATTCGACCCGTCTTGAAACACGGACCAA-GGAGTCTA-ACATATGTGCGAGT-TCACGGGCGGGT-AAACCTGCTTGCGCAATGAA-AGTGACTG-CTGGGA----------------TCTT-TGCACCAGCAACCGACC--AATCAATTGAGAGAGGTTTGAGTATGAGCATATCTGTTAGGACCCGAAAGATGGTGAACTATGCGTGGTTAGGGCAAAGTCAGGGGAAACTCTGATGGAGGCTCGTAGCGATACTGACGTGCAAATCGTTCGTCAAAACTGCGTATAGGGGCGAAAGACTAATCGAACCATCTAGTAGCTGGTTCCCTCCGAAGTTTCCCTCAGGATAGCTGGAG---T-TGAACAGTTTTATCAGGTAAAGCGAATGATTAGAGGAATCGGGGACGCGT-CGTCCTCGACCTATTCTCAAACTTTAAATGGGTAAGATC--CAGTGGTTACTTGGGTGAACT-TCTGGGATAAATGAC--AACTCTAAGTGGGCCA-TTTTTGGTAAGCAGAACTGGCGATGAGGGATGAACCTAACGTTTGGTTAAGGTGCTTAACTGCTC-GCTCATCAGATACCATAAAGGGTGTTGGTTCATTTTAACAGCAGGACGGTGGTCATGGAAGTCGAAATCCGCTAAGGAGTGTGTAACAACTCACCTGCCGAA-TGGACTAGCCCCGAAAATGGATGGCGCTAAAGCGGGTGACCGATACCAAACCATTGTTGCAATT-----------GTT-TTGCATCAATGAGTAGGAGGGCAT-GGGGGTT------------------------------------------------------------------------------------------------------------------------------------------------------------------------------------------------------------------------------------------------------------------------------------------------------------------------------------------------------------------------------------------------------------------------------------------------------------------------------------------------------------------------------------------------------------------------------------------------------------------------------------------------------------------------------------------------------------------------------------------------------------------------------------------------------------------------------------------------------------------------------------------------------------------------------------------------------------------------------------------------------------------------------------------------------------------------------------------------------------------------------------------------------------------------------------------------------------------------------------------------------------------------------------------------------------------------------------------------------------------------------------------------------------------------------------------------------------------------------------------------------------------------------------------------------------------------------------------------------------------------------------------------------------------------------------------------------------------------------------------------------------------------------------------------------------------------------------------------------------------------------------------------------------------------------------------------------------
Prorocentrum_lima_NCMA685                        ----------------------------------------------------------------------------------------------------------------------------------------------------------------------------------------------------------------------------------------------------------------------------------------------------------------------------------------------------------------------------------------------------------------------------------------------------------------------------------------------------------------------------------------------------------------------------------------------------------------------------------------------------------------------------------------------------------------------------------------------------------------------------------------------------------------------------------------------------------------------------------------------------------------------------------------------------------------------------------------------------------------------------------------------------------------------------------------------------------------------------------------------------------------------------------------------------------------------------------------------------------------------------------------------------------------------------------------------------------------------------------------------------------------------------------------------------------------------------------------------------------------------------------------------------------------------------------------------------------------------------------------------------------------------------------------------------------------------------------------------------------------------------------------------------------------------------------------------------------------------------------------------------------------------------------------GGAAGGATC---ATTC------------------------------------------------G--T-GT-A-------CA----TCAGG--------------------------GAA--C--ACCTGTGTGT-------G-AAAAAG-CAA-----TATCAT-----------G-G---------A-------------G----TC----T-------------------G---G-G--------------T--G---G---G--G---TG--G----GGAT-------AG---------CTC----TCC--G----C-------------G-C-A--G-------AT---GTCC----GAG----------GG-T----G---G-C--T-----TG--G--AA-------------T-G-G---CG----------------------------C--AAC---AAGC---------TCC--AAACCTGCCA--------CC--------------------G----TT---------------------------C----C---T-----C-------G------------CTTT---CT----------------------------CTCTCTTAT-------------TATTT-GCTT-GCGCC------GGCTACA------------------A----GCGTTT--CA---TC---GT-----------GTC----T----------------------TG----TG---GT------TT-GCCTTATT--------------TA---C------------------G------------------------------CT----C------GCT-TT-----CAGCGATGGATGTCTTGGCTCGAACAATGATGAAGGGCGCAGCGAAGTGCGATGA-GCATTGTGAGTTGCAGGATTCCGTGAGCC-AACAAGGAATTGAATGCGCACAGCACTTTCGGGATAG-CCTTGCAAGTGTGCCTGTGTT-G--G-------CGTCTA-----------------C-A--------TTGAT-T----------------------CA----G-----C----GC--------T--------------GC-----A-CCC-----TTGCTA---GCC------------TCAA------G-----------------------CT-TGT-CACTGGTCAGC------------A---CT-T-G-------------------------TG---C-------ATC--GG----GGCA----------------------CGA-TGT----------------G--GC-C----C--------------------A-------------------AT------GT----------------------------------------------------------------------G---CT----------------------------------------------------------------------------------CAT--GTCTTG-CTG-TG---GCC---------C--T-T----------------------------------------GA--T-A-A-GT----------------G-------C------CA----------------AT----------GC---G-C--------C-------------------------------A-C------A----------CC------------------T-------T-G-T---G-TC-A------------------G----TG-----------C------------------------------------AGC---------AT--TT----CG--AGAT---------GAAGC-------------------------G-----CTC-A-----GAT----------CTT--------------------------------------A-CC--------T----------G-A--C-----ACA-----AT-GTTAGGCCAGTGAA-CCCGCTGAATTTAAGCATATTAGTAGGCGGTGGAAGATAATCCAAAAGGGATTCCTTCAGTAATGGCGAATG-AACGGGGAAAAGCTCAGCAA-AGAAATCGAGGAC-T-----CCGGCCTTGAGTT-GTGGACTTGAGAG-GTATCGCCAATG-GTGGCACAGGTGGGGGCC-TCTTGGAAAAGG-GCACCACAGAGGGTGTGAGTCCT-GTTTGCCAT-CTGTA----G-TCCGCTGTGTAC-GGCATGC-CTCCTCCGAGTCACGTTCCTTGGAATTGGAGCGCGAAGGTGGTGGTGGCTTTCATCTCAAGCTAAGTATGGGTTCGAGACCGA-TAGCAAACAAGTA-CCATGAGGGAAAATTGAAA-AGAGCTTTGGAAAGAGAGTTAAA-AGTGCCCGAACTTGCTGATAGGGAAGCGAAGGGAGCTGACGTTG--C-TTGGTA-----AC-AT-C-TTCCG-CGCAG-----GACTA--------------------------------------------------------GGATGGGTTC-------TGATT--GCAATGTGTGTTGT-GTT-TCTTGCCATGCGTGTCAATGCCAAGTAATGAGTGGGGAGAGCTCCAGGGATAATGATTGTTTCTGTCCCCGGGTAGACGAAT-ATGTCTG-GGTGCATCCA-TT-T------GT-GGGC-TG-----AAAAA-----TTG-------------GTG----GTT----G---GT----------TG-----------CAGCTC-------------------------------------------CCT-------------GCCTA--------------------------------C---GA---------------------------GG----C-AATT----GGG--------G-----T-------GTAG----CC---------------CTG--A-CA-------------CGCA----------GACGAG---GACA--AAGTGC---TTCTGTTCGACCCGTCTTGAAACACGGACCAA-GGAGTCTG-ACACTCATGCAAGC-TCGTTGGTGGGT-AAACTTCTTTGCGTAATTAA-GGTGTCTG-TTGTGA----------------T-TTGTGCACCAACGCCCGACC--AATCAATTGAGAGAGGTTTGAGTGTGAGCATTTCTGTCAGGACCCGAAAGATGGTGAACTATGCTTGAGAAGGGTAAATTCAGGGGAAACTCTGATTGAGGCTCGTAGCGATACTGACGTGCAAATCGTTCGTCATACTWGGGTATAGGGGCGAAAGACTAATCGAACCATCTAGTAGCTGGTTCCCTCCGAAGTTTCCCTCAGGATAGCTGGAG---T-TGAACAGTTTTATCAGGTAAAGCGAATGATTGGAGGAATCGGGGGCGTGG-CGCCGTCGACCTATTCTCAAACTTTAAATCGGTAAGATC--CAGTAGTTACTTAGGTGAACT-TCTGGGATCAATGAC--GACTCCAAGTGGGCCA-TTTTTGGTAAGCAGAACTGGCGATGAGGGATGAACCTGACGTTGGGTTAAGGTGCTCAAGTGCTC-GCTCATCAGACACCATGAAGGGTGTTGGTTCATTTTAACAGCAGGACGGTGGTCATGGAAGTCGAAATCCGCTAAGGAGTGTGTAACAACTCACCTGCCGAAATGGACTAGCCCCGAAAATGGATGGCGCTGAAGCGGGTGACTGATACTCAACCATAGTTGCACAT-----------GTG-CAGCAGCGCTGAGTAGGAGGGCACAGGGGGTT-TGTGATGAAGCTCTCTGCGGAAGCTTGAG-TGAAACGGCTCCTGGCGCAGATCTTGGGGGTAGTAAC----------------------------------------------------------------------------------------------------------------------------------------------------------------------------------------------------------------------------------------------------------------------------------------------------------------------------------------------------------------------------------------------------------------------------------------------------------------------------------------------------------------------------------------------------------------------------------------------------------------------------------------------------------------------------------------------------------------------------------------------------------------------------------------------------------------------------------------------------------------------------------------------------------------------------------------------------------------------------------------------------------------------------------------------------------------------------------------------------------------------------------------------------------------------------------------------------------------------------------------------------------------------------------------------------------------------------------------------------------------------------------------------------------------------------------------------------------------------------------------------------------------------------------------------------------------------------------------------------------------------------------------------------------------------------------------------------------------------------------------------------------------------------------------------------------------------------------------------------------------------------------------
Prorocentrum_lima_SKLMP_W074        ----------------CCAGTAGTCATATGCTTGTCTCAAAGATTAAGCCATGCATGTCTCAGCATAAGCTT-CCATCCGGCGAAACTGCGAATGGCTCATTAAAACA-GTTACAATTTATTTGGTGGTTCACTC-TTACAT-GGATACCC-GTGGAAATGCTAGAGCTAATACATGCGCT-CCT-ACCCAACTTAAC---A-GAAGGGTTG-TGGTTATTAGTTACAGAACTAGCCCAGGCT-T---GCCTGGTTA-CTC-GGTGACTCATGATAATGGAATTAGTCGTA---TGGCGTCTGCTGACGATAAA-CCATTCAAGCTTCTGACCTATCAGCTTCCGACGGTAGGGTATTGGCCTACCGCGGCTTTGACGGGTAACGGAGAATTAGGGTTTGATTCCGGAGAGGGAGCCTGAGAAATAGCTACCACATCTAAGGAAGGCAGCAGGCGCGCAAATTACCCAATCCTGACACAGGGAGGTAGTGACAAGAAATAACAATACAGGGCATCCA-TG--TCTTGTAATTGGAATGAGTAGAACTTAAATCTCTTTGTGAGTACCAATTGGAGGGCAAGTCTGGTGCCAGCAGCCGCGGTAATTCCAGCTCCAATAGCATATATTAAAGTTGTTGCGGTTAAAAAGCTCGTAGTCGGATTTCTGCCGAGGACAACCGGTCCG-CCCT---------CTGGGTGAGCATC-TGGCTTGATCTGGGCATC-TTCTTGGAGAGCGTAGCT--GCACTTGACTGTGTGG-TGCGGTA-TCCAGGACTTTTACTTTGAGGAAA-TTAGAGTG-TCCTAAGCAGGCCCATG-CCATATATACATTAGCATGG-AATAATAAGGTAGGACC-TACTCTCTATTTT-GTTGGTTTCTAGAGCAGAGGTAATGGTCAATGGGG-ATAG---TTGGGGGTATTCGTATTTGACTGTCAGAGGTGAAATTCTT-GGATTTGTCAAAGACGAACCAATGCGAAAGCATTTG-CCAGAGATGTTTTCCTTGATCAAGAACGAAAGTTAGGGGATCGAAGACGATCAGATACCGTCCTAGTCTTAACCATAAACTATGCCAACTAGAGATTGGAGGTCGTTATGTTG-ACGACTCTTTCGGCACCTTATGAGAAATCA-AAG-TCTTTGGGTTCCGGGGGGAGTATGGTCGCAAGGCTGAAACTTAAAGGAATTGACGGAAGGGCACCACCAGGAGTGGAGCCTGCGGCTTAATTTGACTCAACACGGGGAAACTTACCAGGTCCGGACATAGTAAGGATTGACAGATTGACAGCTCTTTCTTGATTCTATGGGTGGTGGTGCATGGCCGTTCTTAGTTGGTGGAGTGATTTGTCTGGTTAATTCCGTTAACGAACGAGACCTTAACTTGCTGAATA-GCTACATCTAAC-TCCG-GTTACATGGGCAGCTTCTTAGAGGGACTTTGCTGTGTCTAACGCAAGGAAGTTTGAGGCAATAACAGGTCTGTGATGCCCTTAGATGTTCTGGGCTGCACGCGCGCTACACTGATGCGCCCAATGAGTTT-TTGACCTTGCCTGGTAAGGTT-GGGTAATCT-GTCCAAAACGCATCGTGATGGGGATAGATTATTGCAATTATTAATCTTGAACGAGGAATTCCTAGTAAATATGAGTCATCAATTCGTGTTGATTACGTCCCTGCCCTTTGTACACACCGCCCGTCGC-TCCTACCGATTGAGTGATCCGGTGAATAATTCAGACT-CTGC---AGCTCT---C--------------------------------------------------------------TTCGTAACAAGG-TTTCCGTAGGTGAACCTGCGGAAGGATC---ATTC------------------------------------------------G--T-GC-A-------CA----TCAGG--------------------------GCA--C--ATTA-TCTGT-------G-AAC-AG-CAA-----T-TGAT-----------G-G---------A-------------G----TC----T-------------------G---G-G--------------T--G---G---G--G---GG--G----GAACG------A-TGT--GAA-GCT----TCC--G----C-------------T-C-A--G-------AT---ATCC----GAG----------GG-T----G---G-T--A-----CG--G--GC-------------T-G-G---TG----------------------------C--CAA---GAGC---------TCC--AGACCCCCCA--------CC--------------------G----TT---------------------------G----C---C-----A-------T------------TGTT---TC----------------------------TACTTGTGC-------------TGAGT-ACAA-GCGTT------T--C--A------------------T----CCT----------G----TA------------T-----T----------------------AA----G----GC------CT-GCCTTATT--------------CA---C------------------A------------------------------CT----T------GCT-TT-----CAGCGATGGATGTCTTGGCTCGAACAATGATGAAGGGCGCAGCGAAGTGTGATGA-GCATTGTGAGTTGCAGGATTCCGTGAGCC-AACAAGGAATTGAATGCGCACAGTACTTTCGGGATAG-CCTTGCAAGTGTGCCTGCGTT-G--G-------CGTCTA-----------------C-T--------TTACT-T----------------------CA----A-----C----GC--------T--------------GC-----A-CCT-----GTTTCA---GGA----------------------------------------------AT-TGT-CACGGGTCAGC------------A---CC-T-G-------------------------CA---C-------ATC--GG----GGCG----------------------CAA-CGT----------------G--GC-C----C--------------------AC--C--------------AAT------GT----------------------------------------------------------------------G---CT----------------------------------------------------------------------------------CAT--GTCTTG-CTG-TG---GCC---------C--T-T----------------------------------------GA--T-A-A-GT----------------G-------C------T-----------------------------AA-----T--------GC------------A-------------C--CA-C------G----------CC------------------T-------T-G-T---G-TC-A------------------A----TG-----------C------------------------------------AGT---------AT--TT----CG--AGAT---------GAAGC-------------------------G-----ATC-A-----GCT----------CTT--------------------------------------A-CC--------T----------G-A--C-----ACG-----AT-GTTAGGCCAGTGAA-CCCGCTGAACTTAAGCATATAA-T---C---------------------------------------------------------------------------------------------------------------------------------------------------------------------------------------------------------------------------------------------------------------------------------------------------------------------------------------------------------------------------------------------------------------------------------------------------------------------------------------------------------------------------------------------------------------------------------------------------------------------------------------------------------------------------------------------------------------------------------------------------------------------------------------------------------------------------------------------------------------------------------------------------------------------------------------------------------------------------------------------------------------------------------------------------------------------------------------------------------------------------------------------------------------------------------------------------------------------------------------------------------------------------------------------------------------------------------------------------------------------------------------------------------------------------------------------------------------------------------------------------------------------------------------------------------------------------------------------------------------------------------------------------------------------------------------------------------------------------------------------------------------------------------------------------------------------------------------------------------------------------------------------------------------------------------------------------------------------------------------------------------------------------------------------------------------------------------------------------------------------------------------------------------------------------------------------------------------------------------------------------------------------------------------------------------------------------------------------------------------------------------------------------------------------------------------------------------------------------------------TTGGGCATT--GGGGTCCTTGTTCTG-ATATTCTAACTGAGCAGAAGCTACTCGACGCCTTC-G--GTGGACAGTGGATTTGTGCACGGTAAGAGTTGCCGAATAAGGAACATTCTTC--------------------GGAAC-TTTCCTGATGCAATGAACACCCAACTCAGAACTGGAGCGGACAAGGGGAATCCGACTGTTTAATTAAAAC-AAAGCATTGCGATGGCCTCAGAAGGTGTTGATGCAATGTGATTTCTGCCCAGTGCTCTGAATGTC-AAAGTGATGAAATTCAAACAAGCGCGGGTAAACGGCGGGAGTAACTATGACTCTCTTAAGGTAGCCAAATGCCTCGTCATCTAATTAGTGACGCGCATGAATGGATTAACGAGATTCCCACTGTCCCTATCTACTATCTAGCGAAACCACAGCCAAGGGAACGGGCTTGGGGGAATCAGCGGGGAAAGAAGACCCTGTTGAGCTTGACTCTAGTCTGACTTTGTGAAATGACTTAGGAGGTGTAG-CATAAGTGGGAGCTTTGGCGATCTTGAAATACCACTACTC------------TTAATGTCATTTTGCTTATTCCGTTAGACTGATACTCGCG-C------ACAG--TGAGTTTTGGATTTAAGATTGTCCTTGAGGATGTTTGATCAGCGCGGGAGACATAGTCAGGTGGGGAGTTTGGCTGGGGCGGCACATCTGTTAAATGATAACGCAGGTGTCCTAAGGTGAGCTCAGTGAGAACAGAAATCTCACGTGGATCAAAAGGGGAAAAGCTCGCTTGATTTTGCTTTTCAGTGCGAATACAAACTGTGAAAACGTGGCCTATCGATCCTTTAGGTCTGAGAAATGCTCAGCTAGAGGTGTCAGAAAAGTTACCACAGGGATAACTGGCTTGTGGCAGCCAAGCGTTCATAGCGACGTTGCTTTTTGATCCTTCGATG---------------------------------------------------------------------------------------------------------------------------------------------------------------------------------------------------------------------------------------------------------------------------------------------------------------------------------------------
[truncated: 853,100 more chars]
